# Supplementary material for: Comprehensive analyses reveal the role of histone deacetylase genes in prognosis and immune response in low-grade glioma
Source: PLoS One. 2022 Oct 13;17(10):e0276120. doi: 10.1371/journal.pone.0276120 (PMC9560174; doi:10.1371/journal.pone.0276120)
Supplement: S2 Table — (XLSX) [file pone.0276120.s002.xlsx]

## Sheet: Table S1
Table S1 Clustering of low-grade glioma based on 11 HDAC genes in TCGA
ID	Cluster
TCGA-CS-4938	1
TCGA-CS-4941	2
TCGA-CS-4942	1
TCGA-CS-4943	2
TCGA-CS-4944	1
TCGA-CS-5393	1
TCGA-CS-5395	1
TCGA-CS-5396	1
TCGA-CS-5397	2
TCGA-CS-6186	2
TCGA-CS-6188	2
TCGA-CS-6290	2
TCGA-CS-6666	2
TCGA-CS-6667	2
TCGA-CS-6668	1
TCGA-CS-6669	1
TCGA-CS-6670	1
TCGA-DB-5270	1
TCGA-DB-5273	2
TCGA-DB-5274	1
TCGA-DB-5275	2
TCGA-DB-5277	2
TCGA-DB-5278	1
TCGA-DB-5279	1
TCGA-DB-5280	2
TCGA-DB-5281	2
TCGA-DB-A4X9	2
TCGA-DB-A4XA	1
TCGA-DB-A4XB	2
TCGA-DB-A4XC	2
TCGA-DB-A4XD	2
TCGA-DB-A4XE	2
TCGA-DB-A4XF	2
TCGA-DB-A4XG	1
TCGA-DB-A4XH	1
TCGA-DB-A64L	1
TCGA-DB-A64O	1
TCGA-DB-A64P	1
TCGA-DB-A64Q	1
TCGA-DB-A64R	1
TCGA-DB-A64S	2
TCGA-DB-A64U	1
TCGA-DB-A64V	1
TCGA-DB-A64W	2
TCGA-DB-A64X	2
TCGA-DB-A75K	1
TCGA-DB-A75L	2
TCGA-DB-A75M	2
TCGA-DB-A75O	2
TCGA-DB-A75P	1
TCGA-DH-5140	2
TCGA-DH-5141	1
TCGA-DH-5142	2
TCGA-DH-5143	2
TCGA-DH-5144	1
TCGA-DH-A669	2
TCGA-DH-A66B	2
TCGA-DH-A66D	2
TCGA-DH-A66F	1
TCGA-DH-A66G	2
TCGA-DH-A7UR	1
TCGA-DH-A7US	1
TCGA-DH-A7UT	1
TCGA-DH-A7UU	2
TCGA-DH-A7UV	2
TCGA-DU-5847	2
TCGA-DU-5849	1
TCGA-DU-5852	2
TCGA-DU-5853	2
TCGA-DU-5854	1
TCGA-DU-5855	2
TCGA-DU-5870	1
TCGA-DU-5871	2
TCGA-DU-5872	1
TCGA-DU-5874	1
TCGA-DU-6392	2
TCGA-DU-6393	1
TCGA-DU-6394	2
TCGA-DU-6395	2
TCGA-DU-6396	2
TCGA-DU-6397	1
TCGA-DU-6399	2
TCGA-DU-6400	1
TCGA-DU-6401	2
TCGA-DU-6402	2
TCGA-DU-6403	1
TCGA-DU-6404	2
TCGA-DU-6405	2
TCGA-DU-6406	2
TCGA-DU-6407	2
TCGA-DU-6408	2
TCGA-DU-6410	1
TCGA-DU-6542	2
TCGA-DU-7006	2
TCGA-DU-7007	2
TCGA-DU-7008	2
TCGA-DU-7009	1
TCGA-DU-7010	2
TCGA-DU-7011	2
TCGA-DU-7012	2
TCGA-DU-7013	2
TCGA-DU-7014	2
TCGA-DU-7015	2
TCGA-DU-7018	1
TCGA-DU-7019	2
TCGA-DU-7290	2
TCGA-DU-7292	1
TCGA-DU-7294	1
TCGA-DU-7298	2
TCGA-DU-7299	2
TCGA-DU-7300	1
TCGA-DU-7301	2
TCGA-DU-7302	1
TCGA-DU-7304	2
TCGA-DU-7306	2
TCGA-DU-7309	1
TCGA-DU-8158	2
TCGA-DU-8161	1
TCGA-DU-8162	1
TCGA-DU-8163	2
TCGA-DU-8164	1
TCGA-DU-8165	2
TCGA-DU-8166	2
TCGA-DU-8167	1
TCGA-DU-8168	1
TCGA-DU-A5TP	2
TCGA-DU-A5TR	2
TCGA-DU-A5TS	1
TCGA-DU-A5TT	2
TCGA-DU-A5TU	2
TCGA-DU-A5TW	2
TCGA-DU-A5TY	2
TCGA-DU-A6S2	1
TCGA-DU-A6S3	1
TCGA-DU-A6S6	1
TCGA-DU-A6S7	2
TCGA-DU-A6S8	1
TCGA-DU-A76K	1
TCGA-DU-A76L	2
TCGA-DU-A76O	2
TCGA-DU-A76R	1
TCGA-DU-A7T6	1
TCGA-DU-A7T8	2
TCGA-DU-A7TA	2
TCGA-DU-A7TB	1
TCGA-DU-A7TC	1
TCGA-DU-A7TD	2
TCGA-DU-A7TG	1
TCGA-DU-A7TI	2
TCGA-E1-5302	1
TCGA-E1-5303	2
TCGA-E1-5304	2
TCGA-E1-5305	1
TCGA-E1-5307	2
TCGA-E1-5311	1
TCGA-E1-5318	2
TCGA-E1-5319	1
TCGA-E1-5322	2
TCGA-E1-A7YD	2
TCGA-E1-A7YE	2
TCGA-E1-A7YH	2
TCGA-E1-A7YI	2
TCGA-E1-A7YJ	2
TCGA-E1-A7YK	1
TCGA-E1-A7YL	2
TCGA-E1-A7YM	1
TCGA-E1-A7YN	1
TCGA-E1-A7YO	1
TCGA-E1-A7YQ	2
TCGA-E1-A7YS	1
TCGA-E1-A7YV	2
TCGA-E1-A7YW	2
TCGA-E1-A7YY	1
TCGA-E1-A7Z2	2
TCGA-E1-A7Z3	1
TCGA-E1-A7Z4	2
TCGA-E1-A7Z6	2
TCGA-EZ-7264	1
TCGA-FG-5962	1
TCGA-FG-5963	1
TCGA-FG-5964	1
TCGA-FG-5965	1
TCGA-FG-6688	2
TCGA-FG-6689	1
TCGA-FG-6690	2
TCGA-FG-6691	2
TCGA-FG-6692	2
TCGA-FG-7634	2
TCGA-FG-7636	1
TCGA-FG-7637	1
TCGA-FG-7638	1
TCGA-FG-7641	1
TCGA-FG-7643	1
TCGA-FG-8181	1
TCGA-FG-8182	2
TCGA-FG-8185	2
TCGA-FG-8186	1
TCGA-FG-8187	1
TCGA-FG-8188	1
TCGA-FG-8189	1
TCGA-FG-8191	2
TCGA-FG-A4MT	1
TCGA-FG-A4MU	2
TCGA-FG-A4MW	2
TCGA-FG-A4MX	2
TCGA-FG-A4MY	1
TCGA-FG-A60J	2
TCGA-FG-A60K	1
TCGA-FG-A60L	1
TCGA-FG-A6IZ	1
TCGA-FG-A6J1	1
TCGA-FG-A6J3	2
TCGA-FG-A70Y	1
TCGA-FG-A70Z	2
TCGA-FG-A710	1
TCGA-FG-A711	1
TCGA-FG-A713	1
TCGA-FG-A87N	2
TCGA-FG-A87Q	1
TCGA-FN-7833	2
TCGA-HT-7468	1
TCGA-HT-7469	2
TCGA-HT-7470	1
TCGA-HT-7473	2
TCGA-HT-7474	1
TCGA-HT-7475	1
TCGA-HT-7476	2
TCGA-HT-7477	2
TCGA-HT-7478	2
TCGA-HT-7479	1
TCGA-HT-7480	1
TCGA-HT-7481	1
TCGA-HT-7482	2
TCGA-HT-7483	2
TCGA-HT-7485	1
TCGA-HT-7601	1
TCGA-HT-7602	1
TCGA-HT-7603	1
TCGA-HT-7604	2
TCGA-HT-7605	1
TCGA-HT-7606	2
TCGA-HT-7607	1
TCGA-HT-7608	1
TCGA-HT-7609	2
TCGA-HT-7610	1
TCGA-HT-7611	2
TCGA-HT-7620	1
TCGA-HT-7677	1
TCGA-HT-7681	1
TCGA-HT-7684	2
TCGA-HT-7686	2
TCGA-HT-7688	1
TCGA-HT-7689	1
TCGA-HT-7692	2
TCGA-HT-7693	2
TCGA-HT-7694	1
TCGA-HT-7695	1
TCGA-HT-7854	1
TCGA-HT-7855	2
TCGA-HT-7856	1
TCGA-HT-7858	2
TCGA-HT-7873	2
TCGA-HT-7874	1
TCGA-HT-7879	2
TCGA-HT-7880	1
TCGA-HT-7881	1
TCGA-HT-7882	2
TCGA-HT-7884	1
TCGA-HT-7902	1
TCGA-HT-8010	1
TCGA-HT-8011	2
TCGA-HT-8012	1
TCGA-HT-8013	2
TCGA-HT-8018	1
TCGA-HT-8019	1
TCGA-HT-8104	2
TCGA-HT-8105	1
TCGA-HT-8108	2
TCGA-HT-8109	1
TCGA-HT-8110	2
TCGA-HT-8113	1
TCGA-HT-8114	2
TCGA-HT-8558	1
TCGA-HT-8563	2
TCGA-HT-8564	2
TCGA-HT-A4DV	1
TCGA-HT-A5R7	1
TCGA-HT-A5RA	2
TCGA-HT-A5RC	2
TCGA-HT-A614	1
TCGA-HT-A615	1
TCGA-HT-A616	1
TCGA-HT-A617	2
TCGA-HT-A618	2
TCGA-HT-A619	2
TCGA-HT-A61A	1
TCGA-HT-A61B	2
TCGA-HT-A61C	2
TCGA-HT-A74H	1
TCGA-HT-A74J	2
TCGA-HT-A74K	1
TCGA-HT-A74L	2
TCGA-HW-7486	1
TCGA-HW-7487	1
TCGA-HW-7489	1
TCGA-HW-7490	2
TCGA-HW-7491	1
TCGA-HW-7493	2
TCGA-HW-7495	1
TCGA-HW-8319	2
TCGA-HW-8320	2
TCGA-HW-8321	2
TCGA-HW-8322	1
TCGA-HW-A5KJ	1
TCGA-HW-A5KK	1
TCGA-HW-A5KL	2
TCGA-HW-A5KM	2
TCGA-IK-7675	2
TCGA-IK-8125	1
TCGA-KT-A74X	1
TCGA-KT-A7W1	2
TCGA-P5-A5EW	2
TCGA-P5-A5EX	1
TCGA-P5-A5EY	1
TCGA-P5-A5EZ	2
TCGA-P5-A5F0	1
TCGA-P5-A5F1	2
TCGA-P5-A5F2	2
TCGA-P5-A5F4	1
TCGA-P5-A5F6	2
TCGA-P5-A72W	2
TCGA-P5-A72X	1
TCGA-P5-A72Z	1
TCGA-P5-A730	1
TCGA-P5-A731	2
TCGA-P5-A733	1
TCGA-P5-A735	1
TCGA-P5-A736	1
TCGA-P5-A737	1
TCGA-P5-A77W	2
TCGA-P5-A77X	1
TCGA-P5-A780	2
TCGA-P5-A781	1
TCGA-QH-A65R	1
TCGA-QH-A65S	1
TCGA-QH-A65V	1
TCGA-QH-A65X	2
TCGA-QH-A65Z	1
TCGA-QH-A6CS	1
TCGA-QH-A6CU	1
TCGA-QH-A6CV	2
TCGA-QH-A6CW	2
TCGA-QH-A6CX	1
TCGA-QH-A6CY	1
TCGA-QH-A6CZ	1
TCGA-QH-A6X3	2
TCGA-QH-A6X4	1
TCGA-QH-A6X5	1
TCGA-QH-A6X8	1
TCGA-QH-A6X9	2
TCGA-QH-A6XA	1
TCGA-QH-A6XC	1
TCGA-QH-A86X	1
TCGA-QH-A870	2
TCGA-R8-A6MK	1
TCGA-R8-A6ML	1
TCGA-R8-A6MO	1
TCGA-R8-A73M	1
TCGA-RY-A83X	1
TCGA-RY-A83Y	1
TCGA-RY-A83Z	2
TCGA-RY-A840	2
TCGA-RY-A843	2
TCGA-RY-A845	1
TCGA-RY-A847	1
TCGA-S9-A6TS	2
TCGA-S9-A6TU	2
TCGA-S9-A6TV	2
TCGA-S9-A6TW	2
TCGA-S9-A6TX	1
TCGA-S9-A6TY	1
TCGA-S9-A6TZ	2
TCGA-S9-A6U0	2
TCGA-S9-A6U1	2
TCGA-S9-A6U2	1
TCGA-S9-A6U5	1
TCGA-S9-A6U6	2
TCGA-S9-A6U8	1
TCGA-S9-A6U9	2
TCGA-S9-A6UA	2
TCGA-S9-A6UB	1
TCGA-S9-A6WD	1
TCGA-S9-A6WE	1
TCGA-S9-A6WG	2
TCGA-S9-A6WH	1
TCGA-S9-A6WI	1
TCGA-S9-A6WL	1
TCGA-S9-A6WM	2
TCGA-S9-A6WN	1
TCGA-S9-A6WO	2
TCGA-S9-A6WP	1
TCGA-S9-A6WQ	1
TCGA-S9-A7IQ	1
TCGA-S9-A7IS	2
TCGA-S9-A7IX	2
TCGA-S9-A7IY	1
TCGA-S9-A7IZ	2
TCGA-S9-A7J0	2
TCGA-S9-A7J1	1
TCGA-S9-A7J2	1
TCGA-S9-A7J3	1
TCGA-S9-A7QW	1
TCGA-S9-A7QX	2
TCGA-S9-A7QY	1
TCGA-S9-A7QZ	1
TCGA-S9-A7R1	1
TCGA-S9-A7R2	1
TCGA-S9-A7R3	2
TCGA-S9-A7R4	2
TCGA-S9-A7R7	2
TCGA-S9-A7R8	2
TCGA-S9-A89V	2
TCGA-S9-A89Z	2
TCGA-TM-A7C3	2
TCGA-TM-A7C4	2
TCGA-TM-A7C5	1
TCGA-TM-A7CA	1
TCGA-TM-A7CF	1
TCGA-TM-A84B	2
TCGA-TM-A84C	2
TCGA-TM-A84F	2
TCGA-TM-A84G	1
TCGA-TM-A84H	2
TCGA-TM-A84I	2
TCGA-TM-A84J	2
TCGA-TM-A84L	2
TCGA-TM-A84M	2
TCGA-TM-A84O	1
TCGA-TM-A84Q	2
TCGA-TM-A84R	1
TCGA-TM-A84S	1
TCGA-TM-A84T	2
TCGA-TQ-A7RF	2
TCGA-TQ-A7RG	1
TCGA-TQ-A7RH	2
TCGA-TQ-A7RI	1
TCGA-TQ-A7RJ	2
TCGA-TQ-A7RK	2
TCGA-TQ-A7RM	2
TCGA-TQ-A7RN	1
TCGA-TQ-A7RO	1
TCGA-TQ-A7RP	1
TCGA-TQ-A7RQ	1
TCGA-TQ-A7RR	1
TCGA-TQ-A7RV	1
TCGA-TQ-A7RW	2
TCGA-TQ-A8XE	2
TCGA-VM-A8C8	2
TCGA-VM-A8C9	1
TCGA-VM-A8CA	1
TCGA-VM-A8CD	2
TCGA-VM-A8CE	1
TCGA-VM-A8CF	1
TCGA-VM-A8CH	2
TCGA-VV-A829	2
TCGA-VV-A86M	2
TCGA-VW-A7QS	2
TCGA-VW-A8FI	2
TCGA-W9-A837	1
TCGA-WH-A86K	2
TCGA-WY-A858	1
TCGA-WY-A859	1
TCGA-WY-A85A	1
TCGA-WY-A85B	2
TCGA-WY-A85C	2
TCGA-WY-A85D	2
TCGA-WY-A85E	2
