# Supplementary material for: Comprehensive analyses reveal the role of histone deacetylase genes in prognosis and immune response in low-grade glioma
Source: PLoS One. 2022 Oct 13;17(10):e0276120. doi: 10.1371/journal.pone.0276120 (PMC9560174; doi:10.1371/journal.pone.0276120)
Supplement: S3 Table — (XLSX) [file pone.0276120.s003.xlsx]

## Sheet: Table S2
Table S2 Coefficient of HDAC genes in the included model
Gene	Coefficient	HR
HDAC7	0.553384	1.73913
HDAC5	-0.584695	0.557276
HDAC4	-0.339326	0.71225
HDAC9	0.326606	1.38625
HDAC1	0.480071	1.61619
HDAC10	-0.203428	0.815929
