# Supplementary material for: Comprehensive analyses reveal the role of histone deacetylase genes in prognosis and immune response in low-grade glioma
Source: PLoS One. 2022 Oct 13;17(10):e0276120. doi: 10.1371/journal.pone.0276120 (PMC9560174; doi:10.1371/journal.pone.0276120)
Supplement: S4 Table — (XLSX) [file pone.0276120.s004.xlsx]

## Sheet: Table S3
Table S3 Differentially expressed genes between high-and low-risk group
gene	lowMean	highMean	logFC	pValue	FDR
COLEC12	1.8753	5.00697	1.41681	1.26831e-15	6.748e-15
MIR3151	1.66009	3.74501	1.17371	5.74091e-09	1.62069e-08
VSIG4	18.1277	40.5069	1.15997	1.55747e-19	1.19657e-18
AHR	1.64208	3.91624	1.25394	8.47541e-21	7.34681e-20
CPXM2	0.575764	1.52687	1.40703	0.0346639	0.0443648
IGFBP7-AS1	0.647536	2.76574	2.09463	9.15481e-11	3.08293e-10
AR	1.03879	2.43238	1.22746	2.62621e-26	4.02844e-25
VSNL1	45.0561	12.7956	-1.81607	3.93952e-10	1.24128e-09
COL3A1	2.35319	17.865	2.92444	9.44128e-11	3.17703e-10
GNG12	4.95933	17.7888	1.84275	1.09185e-48	1.13502e-45
PCDHGA3	2.22036	1.06134	-1.06491	7.93986e-10	2.43199e-09
CHD5	6.42528	2.60302	-1.30357	1.84925e-11	6.63411e-11
MS4A4A	2.82872	6.17676	1.1267	2.81514e-16	1.57336e-15
ZNF560	0.744018	1.50839	1.0196	0.00256021	0.00385328
ANO6	5.49206	11.1345	1.01961	6.90434e-37	5.01641e-35
NID2	0.758196	1.68851	1.15511	1.47845e-06	3.25297e-06
FAM81A	4.41015	2.06267	-1.09632	9.91335e-18	6.31632e-17
TMEM179	11.2363	5.42811	-1.04964	2.27152e-14	1.07408e-13
LINGO1	45.2816	22.3611	-1.01794	4.26813e-36	2.73363e-34
VOPP1	11.4152	23.0789	1.01562	9.07454e-11	3.05743e-10
LTBR	1.4255	2.97989	1.0638	3.32771e-31	1.01514e-29
HIST1H2BK	5.25211	10.8194	1.04265	2.18542e-31	6.9328e-30
EPHB6	9.4512	4.03711	-1.22718	0.000162952	0.000282543
S100A9	7.63023	17.5753	1.20375	5.00234e-08	1.28545e-07
MAPK8IP2	27.5638	13.0614	-1.07746	2.39812e-41	4.43948e-39
APOBR	1.24099	2.59124	1.06215	4.6409e-25	6.1307e-24
FOSL1	0.823899	2.11328	1.35894	2.39077e-20	1.99807e-19
MAST1	11.0402	5.20018	-1.08613	3.36589e-38	3.09433e-36
SHISA9	3.60777	1.74253	-1.04992	1.85938e-16	1.05446e-15
GABRG2	12.6202	3.3722	-1.90397	2.3257e-32	8.49447e-31
LINC01546	4.75619	2.3454	-1.01997	7.44231e-06	1.51219e-05
SLC15A3	2.30605	4.79938	1.05742	3.74116e-30	9.39741e-29
C8orf88	0.782361	1.58774	1.02107	5.38508e-21	4.75647e-20
TENT5A	1.30759	2.9795	1.18816	3.44323e-25	4.64853e-24
COL11A1	1.85914	4.43983	1.25587	1.28206e-15	6.81582e-15
NEUROD2	2.1003	0.844852	-1.31383	1.48618e-08	4.01444e-08
HLA-DQA2	1.64049	8.10161	2.30409	8.52787e-11	2.88114e-10
ARHGDIG	14.6673	6.65765	-1.13951	2.15247e-18	1.47135e-17
GLT1D1	2.92045	1.28306	-1.1866	1.61683e-10	5.31495e-10
CD163	2.7309	12.5328	2.19825	9.01044e-15	4.42789e-14
ASPHD1	23.2574	10.4845	-1.14943	3.36165e-30	8.58777e-29
GRIN1	23.3855	6.59945	-1.8252	1.90279e-27	3.31798e-26
GPR17	63.9896	31.7523	-1.01098	1.90883e-17	1.17951e-16
HCP5	1.48324	3.48143	1.23093	1.03763e-14	5.07512e-14
C1QA	57.6117	145.423	1.33582	1.85154e-25	2.59292e-24
MAL2	4.66002	1.46629	-1.66817	1.70977e-09	5.08045e-09
AURKA	1.10919	2.23833	1.01292	6.25454e-08	1.58909e-07
SSTR2	8.40878	2.89688	-1.5374	1.8927e-37	1.48709e-35
CREG2	8.1871	2.92782	-1.48353	8.66862e-10	2.64681e-09
PARVG	1.07155	2.39912	1.1628	1.62309e-30	4.3869e-29
TCEA3	0.599997	1.97509	1.71889	2.97706e-13	1.27721e-12
VIP	2.10864	0.80863	-1.38276	6.11979e-10	1.89642e-09
FAM57B	10.6	4.9862	-1.08806	9.26203e-46	5.00669e-43
SCRT2	2.31951	0.990413	-1.22772	1.38228e-26	2.18481e-25
KCNC1	4.0719	1.74209	-1.22488	4.39752e-33	1.77929e-31
44809	30.1788	14.2962	-1.0779	2.53778e-24	3.07032e-23
PTTG1	2.62664	6.27968	1.25748	5.21523e-11	1.79655e-10
LGR6	0.332254	3.17733	3.25745	7.61724e-05	0.000137859
OLFM3	2.01179	0.632347	-1.66969	2.08126e-09	6.13707e-09
TNK2	46.9268	22.4265	-1.06521	1.57062e-35	9.07067e-34
GBP2	3.18488	11.9884	1.91232	3.02546e-28	5.87444e-27
IGHG4	0.248677	1.85911	2.90227	0.000159465	0.000276957
C3	31.2959	97.867	1.64485	6.47123e-35	3.40281e-33
SDC1	1.01728	2.40262	1.23989	0.000364541	0.000608349
KIF20A	0.621456	1.85753	1.57966	5.4945e-12	2.06947e-11
HOXD8	0.832275	2.55482	1.61809	7.94641e-16	4.29551e-15
PRSS23	1.23386	3.16947	1.36106	1.68036e-18	1.16334e-17
SOHLH1	1.6447	0.538566	-1.61063	2.11759e-11	7.55666e-11
CFAP300	0.658939	1.49567	1.18257	7.61432e-07	1.72362e-06
AL513217.1	2.64966	0.854867	-1.63203	5.56191e-30	1.37411e-28
SMPD3	4.94096	2.45037	-1.01179	3.70804e-34	1.75826e-32
GAD2	3.96713	1.71024	-1.2139	7.03697e-09	1.96523e-08
MEIS3P1	1.11815	2.37115	1.08448	5.7777e-11	1.98122e-10
TM4SF1	3.50794	7.84022	1.16027	3.05389e-15	1.56802e-14
PAK3	5.41566	2.32184	-1.22187	1.27023e-34	6.28787e-33
AL355974.2	4.41282	11.884	1.42924	7.46332e-14	3.36086e-13
EMP3	2.19333	17.5535	3.00057	1.60876e-23	1.7938e-22
PHF24	8.52464	3.3872	-1.33154	7.04153e-08	1.78067e-07
RUNX1	0.443866	1.66219	1.90489	1.83698e-38	1.79891e-36
SLC1A5	3.07641	6.66505	1.11537	3.45961e-31	1.053e-29
NEFH	8.70893	3.52551	-1.30466	4.97228e-07	1.14883e-06
RGS1	9.38519	19.8966	1.08406	6.06412e-14	2.75835e-13
IGHG2	0.779893	4.50702	2.53083	2.2561e-07	5.40391e-07
TFPI	0.692037	1.98822	1.52255	2.58099e-21	2.35195e-20
CPLX1	29.4075	10.6309	-1.46792	3.35248e-37	2.54525e-35
PRKCB	13.0828	5.62685	-1.21727	3.22146e-13	1.37768e-12
SLC6A7	2.49925	0.626634	-1.9958	8.34814e-10	2.55372e-09
C4B	2.60984	5.68799	1.12396	5.02178e-20	4.06373e-19
TEAD2	1.70659	4.04972	1.2467	5.16627e-23	5.50607e-22
BST2	21.5784	58.3085	1.43412	3.42972e-28	6.61187e-27
IGKV3-20	0.401712	3.25977	3.02054	2.39266e-05	4.59621e-05
LRRK2	1.39869	2.85807	1.03096	8.38235e-11	2.8341e-10
CAVIN1	11.0221	28.2671	1.35872	2.3033e-20	1.93094e-19
CCL2	6.4855	17.9149	1.46587	1.2501e-18	8.78518e-18
AL122019.1	4.02701	1.14856	-1.80989	5.33797e-18	3.50522e-17
LTBP2	0.909661	1.98838	1.12819	1.21171e-20	1.03705e-19
PROM1	1.0426	2.50879	1.26681	6.69855e-12	2.50067e-11
PACSIN1	26.958	8.68987	-1.63331	2.15207e-10	6.97102e-10
OSCAR	1.16908	2.49601	1.09425	1.75522e-23	1.95388e-22
COL1A1	1.69282	13.1034	2.95244	3.2889e-14	1.52841e-13
MIR7-3HG	2.44219	0.862414	-1.50172	2.12628e-22	2.14597e-21
GIMAP2	2.03323	4.10729	1.01441	1.54638e-27	2.72816e-26
MOXD1	0.741013	6.516	3.13641	2.61018e-07	6.20911e-07
DUSP9	3.19098	1.23416	-1.37047	1.49651e-27	2.65405e-26
TPTE2P1	2.03288	0.910105	-1.15942	1.93716e-33	8.23234e-32
PI16	8.04654	19.9596	1.31065	2.54164e-13	1.09562e-12
AC074286.1	1.84224	0.800444	-1.20259	1.21966e-27	2.19182e-26
PDE2A	16.2823	6.99907	-1.21807	1.91739e-35	1.09332e-33
AIF1	17.7919	36.8671	1.05112	1.01298e-24	1.28539e-23
TCTEX1D1	0.209783	2.93834	3.80804	2.64976e-12	1.02781e-11
MT1M	6.81198	15.7846	1.21237	0.000860222	0.00137282
MAOB	21.6313	63.3466	1.55014	3.99016e-10	1.25607e-09
HSPA7	0.591629	2.15131	1.86245	1.09262e-24	1.37868e-23
NEUROD6	2.57105	0.582905	-2.14103	2.83422e-09	8.23907e-09
SLIT1	42.3063	18.0839	-1.22616	6.15893e-35	3.26399e-33
CNN3	88.6917	186.954	1.07581	1.07091e-49	1.80904e-46
TYMS	4.39628	8.9921	1.03237	0.000111793	0.000198263
HCST	3.01762	6.89758	1.19268	2.83376e-25	3.87998e-24
NEAT1	3.64575	7.46104	1.03316	4.13336e-15	2.09599e-14
AURKB	1.12968	3.20787	1.5057	2.77451e-10	8.87241e-10
CRTAC1	31.6854	11.4343	-1.47045	3.48216e-41	6.27439e-39
HLA-B	120.922	250.77	1.05229	8.16177e-21	7.09313e-20
RGS7	7.90466	3.39651	-1.21865	7.5827e-23	7.93746e-22
CAMSAP3	5.18033	2.30674	-1.16719	5.48405e-39	6.02532e-37
SECTM1	0.717874	1.83701	1.35556	2.99054e-11	1.0519e-10
PTAFR	2.87978	6.20086	1.10651	2.71778e-25	3.72496e-24
LINC02283	28.9193	14.2983	-1.01619	6.74546e-20	5.41963e-19
FBXO32	8.3008	17.9588	1.11337	9.06115e-23	9.40495e-22
AC092131.1	0.546145	1.62335	1.57162	3.75374e-20	3.06514e-19
MS4A6A	2.57111	7.11583	1.46864	4.61883e-24	5.4136e-23
TLR1	0.775756	2.02361	1.38326	6.23769e-31	1.82459e-29
CDH22	4.54981	2.1942	-1.05211	8.78309e-24	1.0076e-22
SMC4	1.17237	2.63686	1.1694	1.28817e-16	7.37644e-16
CAV1	4.98589	14.7424	1.56405	4.1502e-18	2.75877e-17
MYL12A	8.03062	16.7042	1.05662	1.25484e-31	4.09611e-30
MSN	14.314	45.9804	1.68359	2.04401e-37	1.59669e-35
RNASE6	7.07819	15.0932	1.09244	9.59338e-27	1.53973e-25
GDA	5.59641	2.18802	-1.35487	4.28847e-06	8.96849e-06
OCIAD2	1.97826	5.24696	1.40725	3.11259e-05	5.90697e-05
44624	5.46035	1.31022	-2.05918	4.73406e-34	2.19849e-32
NKG7	0.660819	1.48372	1.16689	2.97367e-15	1.52799e-14
ZBTB42	0.660703	1.64459	1.31565	8.89794e-29	1.8528e-27
CRYM	7.93141	3.00184	-1.40173	2.96365e-08	7.79048e-08
SMIM10L2B	6.24995	2.67332	-1.22521	4.39386e-16	2.42758e-15
TEAD4	0.864759	3.33343	1.94664	1.09566e-16	6.32499e-16
CAPS	4.09171	9.00141	1.13745	2.36335e-07	5.6488e-07
BEX5	15.103	7.47661	-1.01438	0.000117396	0.000207547
HLA-DMA	8.38483	22.6944	1.43648	2.73845e-33	1.13869e-31
PLAUR	0.839271	2.404	1.51823	2.53425e-31	7.98319e-30
ITGAL	0.792481	2.08809	1.39774	4.43556e-31	1.33502e-29
ADAMTS15	1.37659	3.35725	1.28618	9.82251e-11	3.29792e-10
CLIC1	12.6233	36.9688	1.55022	6.41645e-39	6.82771e-37
CRHR1	1.90629	0.928939	-1.03711	1.22493e-29	2.89908e-28
RBP4	3.94111	1.55212	-1.34436	3.07065e-07	7.26866e-07
KCNK12	1.75841	0.649395	-1.4371	1.54556e-33	6.71597e-32
KSR2	1.49426	0.585531	-1.35162	3.25099e-31	9.98497e-30
ITGB4	8.61912	23.6965	1.45906	5.77771e-30	1.42222e-28
WSCD2	2.67798	0.8381	-1.67595	1.30493e-31	4.23915e-30
CBLN2	2.56117	0.729379	-1.81206	1.16823e-21	1.09635e-20
CFAP52	0.638989	1.86842	1.54795	0.00175581	0.0026979
XKR8	1.18698	2.94519	1.31107	1.73097e-09	5.13891e-09
SMIM18	7.48672	3.16512	-1.24207	8.05075e-31	2.31485e-29
ATP2B3	3.5048	1.15369	-1.60307	9.75866e-22	9.24166e-21
DGCR10	2.09757	0.953312	-1.1377	1.61456e-32	5.97787e-31
SLC32A1	4.72842	2.15869	-1.1312	1.5238e-09	4.54689e-09
IFI44L	3.76426	11.9953	1.67203	8.10013e-23	8.45944e-22
PLA2G5	1.06778	4.40371	2.04411	3.0232e-05	5.74539e-05
CHRNB2	7.87174	3.03467	-1.37514	3e-39	3.495e-37
FZD6	0.963199	2.15837	1.16404	1.8984e-10	6.19535e-10
IFI44	5.91398	14.7462	1.31814	2.92935e-30	7.58376e-29
BCYRN1	3.34949	1.53664	-1.12416	9.95165e-15	4.87094e-14
CPNE5	26.1411	12.1825	-1.10151	8.60856e-33	3.32389e-31
RHBDL1	5.23434	2.52652	-1.05085	6.853e-29	1.45159e-27
CHST6	1.49078	3.76093	1.33503	4.475e-15	2.26414e-14
CALHM6	0.955981	2.58571	1.43551	2.87987e-20	2.38911e-19
CCDC146	1.54037	3.57731	1.2156	2.56649e-29	5.7614e-28
TYROBP	32.3171	71.5786	1.14723	1.38256e-29	3.23251e-28
ETNK2	2.42438	4.96906	1.03536	4.06028e-09	1.16128e-08
AC023421.1	2.49032	0.507964	-2.29353	1.124e-20	9.65042e-20
ITGA3	2.72854	5.52879	1.01884	1.32622e-05	2.62332e-05
SLC17A7	38.6118	15.5792	-1.30942	2.87026e-09	8.33447e-09
FGL2	2.1825	5.48183	1.32868	1.31539e-24	1.6429e-23
GRIN2B	1.43966	0.597812	-1.26797	1.72675e-12	6.83119e-12
PTX3	0.726832	2.82167	1.95686	1.51754e-12	6.0371e-12
RIT2	4.70656	2.02601	-1.21603	4.42404e-14	2.03771e-13
TFCP2L1	0.537615	1.98139	1.88187	1.07416e-07	2.65475e-07
HSPB6	6.01324	22.7163	1.91751	8.20164e-22	7.833e-21
DNALI1	4.70866	12.5318	1.41221	1.51539e-45	7.06173e-43
PCSK2	8.12614	3.40303	-1.25575	3.28126e-28	6.34378e-27
TLR7	1.28983	3.01507	1.22501	1.09262e-24	1.37868e-23
TUBB6	2.49895	8.51171	1.76813	6.70854e-36	4.15868e-34
KCNS1	2.70815	0.70162	-1.94855	9.13123e-06	1.84043e-05
CLEC2L	3.20193	1.26575	-1.33895	7.74185e-11	2.62345e-10
FYB1	2.38511	6.03268	1.33874	1.04823e-28	2.15613e-27
SWAP70	2.65601	5.40504	1.02505	3.3488e-25	4.53463e-24
AC009902.3	0.601777	1.41851	1.23707	0.00053578	0.000878068
ZMYND10	0.871408	2.98072	1.77424	0.0236315	0.0310175
LATS2	0.806763	1.88794	1.22659	4.262e-23	4.58573e-22
LYZ	3.10896	8.60545	1.46882	1.67795e-12	6.64783e-12
JPH3	16.8554	6.76484	-1.31708	9.9097e-42	1.96941e-39
HS3ST1	1.3753	3.26963	1.24938	3.51472e-23	3.83357e-22
PRR36	16.8435	8.08966	-1.05804	3.9215e-40	5.51203e-38
SASH3	3.41284	8.09303	1.24571	7.41886e-32	2.50646e-30
HIP1R	54.4399	24.9825	-1.12375	7.65502e-30	1.86061e-28
TMEM176B	10.8337	29.7556	1.45763	3.30255e-25	4.48099e-24
STXBP5L	2.10575	0.979976	-1.10351	1.90857e-15	9.99708e-15
CD93	2.35652	5.46976	1.21482	6.69107e-16	3.64169e-15
ZFR2	2.277	0.513457	-2.14882	3.32005e-26	4.99634e-25
PHYHIP	37.8003	13.8741	-1.44601	3.00658e-13	1.28865e-12
CD74	129.63	409.277	1.65868	9.82813e-34	4.41254e-32
B3GNT5	0.52052	1.4959	1.52299	2.0855e-31	6.64703e-30
DOC2A	3.75664	1.44408	-1.37929	3.79572e-14	1.75489e-13
CA3	0.273861	4.50967	4.04151	1.37974e-38	1.40194e-36
RNF135	1.61175	3.65009	1.1793	5.44215e-35	2.90693e-33
MYO1F	1.92772	4.14547	1.10464	1.15693e-30	3.24372e-29
LPAR6	2.64246	5.86393	1.14999	1.30263e-36	8.89081e-35
CA10	16.1837	7.24008	-1.16046	3.56415e-26	5.32809e-25
ST8SIA4	0.898977	2.02484	1.17145	4.59718e-30	1.14624e-28
SLC1A6	1.63038	0.796124	-1.03414	6.85276e-29	1.45159e-27
SRRM4	3.01349	0.973114	-1.63076	4.30937e-29	9.4082e-28
AC009902.2	0.685013	1.5399	1.16864	3.75715e-05	7.05882e-05
FAM181A	1.57692	5.44379	1.7875	9.58024e-17	5.57093e-16
CISTR	1.63429	0.52057	-1.6505	7.5935e-26	1.10939e-24
EFEMP2	2.97383	7.77311	1.38617	1.49503e-10	4.93982e-10
PDGFD	0.580481	1.74111	1.58469	5.21618e-15	2.62245e-14
PIK3R5	1.02732	2.07461	1.01395	1.54361e-25	2.18205e-24
MYH7	11.1155	3.62015	-1.61845	3.69101e-25	4.95336e-24
WWTR1	4.89429	12.6295	1.36763	5.88433e-27	9.72137e-26
AC124798.1	2.6598	1.13684	-1.22629	2.38338e-27	4.12935e-26
SNAP25	161.153	50.3128	-1.67943	1.72507e-22	1.75679e-21
GABRA1	8.73828	2.57838	-1.76089	2.8058e-13	1.20603e-12
BTK	1.27507	2.68186	1.07266	1.17944e-29	2.79631e-28
TAGLN3	56.9093	26.6815	-1.09283	1.58904e-21	1.47185e-20
MMP24	8.93047	3.77854	-1.24091	7.6934e-35	3.98347e-33
TBR1	1.57691	0.507473	-1.6357	9.23563e-09	2.54975e-08
BICDL1	1.63391	0.718111	-1.18605	4.40451e-24	5.17587e-23
COL4A1	4.85167	20.2302	2.05996	9.57043e-19	6.8071e-18
NCKAP1L	2.02927	4.42288	1.12402	1.32986e-28	2.71476e-27
CD37	3.37214	7.10234	1.07463	3.85325e-26	5.72859e-25
CACNA2D3	3.35598	1.37762	-1.28456	1.72681e-21	1.59509e-20
GABBR1	92.1221	43.1786	-1.09323	1.39173e-45	6.71709e-43
CALY	8.40425	3.29769	-1.34966	1.49589e-12	5.95799e-12
UPP1	2.06627	4.55755	1.14123	6.29513e-22	6.0766e-21
CLEC7A	0.926586	2.34499	1.33959	7.72242e-29	1.62303e-27
FCER1G	15.9326	39.3998	1.3062	3.71593e-33	1.51713e-31
SYTL3	0.938783	1.96906	1.06865	6.704e-24	7.77664e-23
SYP	51.9451	23.1083	-1.16858	2.13979e-30	5.69236e-29
LILRB1	0.922676	2.28403	1.30768	5.82186e-30	1.43048e-28
AL049749.1	4.36688	1.08211	-2.01276	1.44241e-44	5.73316e-42
GRIN3A	3.3147	0.739667	-2.16393	2.03706e-36	1.33635e-34
TREM2	26.6162	61.1029	1.19894	8.50872e-29	1.77449e-27
RGS7BP	4.39247	1.92934	-1.18693	4.63664e-18	3.06704e-17
ADAM19	1.0373	2.11133	1.02532	2.95344e-05	5.61757e-05
CIITA	0.460417	1.76836	1.9414	5.5472e-33	2.21135e-31
CACNG8	5.58535	2.76755	-1.01304	1.31857e-18	9.2375e-18
CHI3L2	3.43435	22.058	2.68319	1.4096e-35	8.31848e-34
SLC43A3	1.12408	3.03869	1.4347	1.09619e-20	9.41758e-20
C1S	6.23852	17.1149	1.45597	2.84769e-13	1.22365e-12
TNFAIP8L2	3.50742	7.16764	1.03109	1.80043e-26	2.81609e-25
ITGB2	7.31227	17.682	1.27389	1.4463e-30	3.93266e-29
RPH3A	9.99585	3.9919	-1.32426	1.27413e-19	9.87301e-19
SOWAHA	5.79858	2.78954	-1.05567	2.78996e-09	8.12052e-09
THBS1	1.01737	3.4385	1.75693	0.000775992	0.00124413
HLA-DPB1	16.4078	54.7462	1.73838	2.28478e-28	4.52072e-27
AL355974.3	1.63492	4.62078	1.49891	1.88325e-11	6.74894e-11
SPATA6	2.41647	5.55289	1.20033	3.4551e-28	6.65131e-27
PALM3	0.778727	1.63151	1.06701	4.88159e-09	1.3865e-08
CD14	22.7439	56.7136	1.31821	2.96865e-21	2.6853e-20
ZDHHC22	55.3906	22.0123	-1.33133	2.59604e-45	1.13171e-42
NPTX1	15.8198	7.25542	-1.1246	4.78965e-10	1.4952e-09
OLR1	6.1543	15.2006	1.30446	3.46444e-26	5.19628e-25
HOXD9	0.161433	2.02848	3.65139	1.17306e-18	8.2782e-18
UNC93B1	3.22379	6.93833	1.10583	5.43628e-30	1.348e-28
TLR2	2.1247	5.83492	1.45746	1.44672e-29	3.36506e-28
TLX1	2.19121	0.775258	-1.49898	1.58026e-20	1.34143e-19
MARVELD1	1.82927	4.27912	1.22604	3.70046e-22	3.6449e-21
CAMKV	15.6032	5.62716	-1.47137	1.40507e-15	7.42304e-15
DPYD	0.955159	2.99936	1.65084	9.17614e-28	1.68946e-26
MILR1	1.50617	3.35853	1.15695	2.98313e-29	6.63059e-28
S100A8	2.35439	4.76267	1.01642	3.25993e-07	7.69379e-07
ZNF217	1.4803	3.08463	1.0592	2.81938e-30	7.35543e-29
SULF1	2.52883	7.98254	1.65838	7.62423e-16	4.13293e-15
NUF2	0.914657	2.22081	1.27978	3.63309e-10	1.14956e-09
SYT5	6.14789	2.83938	-1.11452	2.247e-10	7.2559e-10
LTF	0.638175	25.6445	5.32855	1.4889e-16	8.48628e-16
IGHG1	1.39733	6.73762	2.26957	2.82387e-09	8.21212e-09
PLP2	5.65093	17.3802	1.62088	1.26744e-22	1.30451e-21
NEURL1	5.27543	2.03351	-1.37532	6.54265e-15	3.26263e-14
CX3CR1	14.0687	29.9495	1.09004	9.85222e-17	5.71183e-16
SRRM3	7.06667	2.59717	-1.44409	1.59522e-36	1.06722e-34
PCED1B	0.84325	1.90416	1.17512	2.23946e-33	9.4575e-32
LHX5-AS1	6.31204	1.73554	-1.86272	5.14144e-28	9.75863e-27
DUSP10	1.78456	3.6675	1.03923	4.32438e-22	4.22557e-21
COL9A3	4.09557	9.13369	1.15714	0.000158668	0.000275645
PTGES3P1	4.65573	9.34288	1.00486	5.10369e-17	3.02771e-16
PHETA2	0.739876	1.54465	1.06193	2.1599e-23	2.37695e-22
IGKC	2.23687	6.815	1.60723	1.14092e-08	3.11861e-08
ANGPT2	1.27144	2.76412	1.12036	6.30289e-10	1.95047e-09
MMP14	7.97667	23.319	1.54765	6.63601e-31	1.93274e-29
FABP5	1.49418	6.28611	2.07281	2.59341e-09	7.57453e-09
RGR	6.54944	2.25134	-1.54059	1.15295e-29	2.73831e-28
ST8SIA3	6.99851	2.65588	-1.39786	1.31874e-30	3.64448e-29
GPR183	2.18361	4.93944	1.17763	3.0844e-22	3.05367e-21
CAPG	9.80854	26.4141	1.4292	4.25956e-30	1.06599e-28
RPS3AP5	2.41976	1.06527	-1.18364	0.0139564	0.0188966
ANXA2R	0.777417	1.6647	1.0985	1.02959e-20	8.8793e-20
CORO6	3.49526	1.26094	-1.4709	8.90236e-24	1.02041e-22
ENTPD3	1.57359	0.64697	-1.28229	6.49084e-08	1.64603e-07
CPNE9	1.74136	0.508438	-1.77607	2.79083e-14	1.3082e-13
LAPTM5	39.9162	88.118	1.14246	1.30863e-30	3.63138e-29
TYMP	1.77528	7.1233	2.0045	3.11421e-30	8.01628e-29
SIGLEC14	1.37309	3.13891	1.19283	9.79267e-20	7.68961e-19
SPP1	140.344	443.198	1.65899	3.0445e-22	3.01638e-21
PIPOX	3.73269	9.67201	1.3736	2.83418e-14	1.32622e-13
HMOX1	11.2324	25.0744	1.15856	3.77218e-26	5.61423e-25
CTBS	1.10317	2.21733	1.00716	2.77017e-43	6.93262e-41
EPHA10	1.54591	0.658606	-1.23097	1.76931e-27	3.09721e-26
CELF3	17.4895	6.81738	-1.3592	1.81978e-39	2.19576e-37
ZDHHC12	1.95003	4.10441	1.07368	3.2331e-35	1.7761e-33
MAP3K7CL	0.377883	1.74547	2.20761	1.38106e-30	3.79343e-29
RGS4	16.4093	5.05284	-1.69935	1.32003e-06	2.91914e-06
MIR7158	2.97892	1.26721	-1.23313	1.21394e-20	1.0383e-19
PDLIM4	1.17465	5.33312	2.18275	0.000377683	0.000629503
SHC3	20.4369	8.12261	-1.33116	3.22215e-14	1.50049e-13
C21orf62	2.02846	5.13343	1.33954	4.22652e-09	1.20704e-08
HJURP	0.685474	1.90907	1.4777	3.80386e-08	9.90088e-08
RUNDC3A	40.8814	17.3907	-1.23313	7.76023e-47	5.51956e-44
SYT1	40.0118	13.3983	-1.57837	3.57161e-10	1.13196e-09
LRRN4CL	0.691772	2.67531	1.95134	4.87434e-19	3.58974e-18
DACH2	2.14996	1.00437	-1.09802	4.09548e-23	4.41711e-22
IL13RA1	9.04609	18.3006	1.01652	2.54723e-33	1.06905e-31
ITGA5	1.88529	4.26243	1.17689	6.0796e-25	7.92283e-24
S1PR3	2.44347	6.9777	1.51382	5.09362e-34	2.34133e-32
COL28A1	1.64294	4.40626	1.42328	3.77709e-07	8.84024e-07
OTOS	0.460058	3.65519	2.99006	1.61948e-09	4.82062e-09
FAM114A1	1.39556	3.7888	1.44089	2.06249e-43	5.56697e-41
SHISA6	6.55424	3.15806	-1.05339	5.34259e-12	2.01563e-11
ANTXR2	0.963064	2.15225	1.16014	2.69282e-30	7.06617e-29
TESPA1	4.85137	0.84023	-2.52954	5.36325e-06	1.10909e-05
IGLC3	0.43358	2.22463	2.3592	9.97987e-08	2.476e-07
TEKT1	0.291888	1.84972	2.66382	1.1047e-05	2.20354e-05
METTL1	3.61793	9.08556	1.32841	7.17468e-05	0.000130286
PTGS1	1.98138	5.42459	1.45301	3.1501e-34	1.50959e-32
AL354919.2	0.218424	2.06807	3.24308	2.65732e-28	5.18946e-27
SCGN	1.83118	0.319723	-2.51788	1.30089e-21	1.2141e-20
PKIB	0.732338	2.33966	1.67572	8.19799e-12	3.03611e-11
ABI3	3.87209	8.4215	1.12096	9.94364e-27	1.59216e-25
GDAP1L1	25.8084	9.92932	-1.37807	4.67517e-46	2.63251e-43
SYK	3.07496	6.3244	1.04036	4.16223e-27	7.01352e-26
IGLC2	0.535454	4.96292	3.21236	5.35747e-07	1.23382e-06
SEC61G	13.99	67.5666	2.27191	1.6253e-13	7.11509e-13
DOK3	1.04605	2.26932	1.1173	2.02793e-30	5.41609e-29
THBD	0.895415	1.85436	1.05029	1.27237e-06	2.81928e-06
IQGAP2	0.915031	2.92993	1.67898	6.68877e-26	9.78269e-25
EEF1AKMT3	1.7705	5.74468	1.69807	1.30469e-25	1.85595e-24
CD302	0.901093	2.04783	1.18435	3.43995e-26	5.16528e-25
ADGRE5	2.42543	5.19058	1.09766	2.86179e-13	1.22931e-12
CDHR1	11.3952	4.48545	-1.3451	6.41645e-39	6.82771e-37
IQGAP1	3.82697	9.5014	1.31194	1.97067e-44	7.60903e-42
SERPINF1	6.14398	13.3362	1.1181	5.41012e-08	1.38497e-07
STMN2	71.2819	26.8956	-1.40616	2.65734e-13	1.14367e-12
AL359764.1	2.78706	1.1484	-1.27912	1.79578e-20	1.51583e-19
IFIH1	2.00015	4.2975	1.10339	1.10246e-25	1.59004e-24
ABCC3	0.15866	2.34958	3.88839	7.83116e-24	9.0222e-23
EMILIN1	4.78338	11.5765	1.2751	2.12603e-29	4.83689e-28
NEXN	0.66281	1.63143	1.29947	1.54471e-35	8.95931e-34
SIGLEC9	0.93835	2.35695	1.32872	2.01465e-28	4.00972e-27
AL121894.2	2.78766	5.80379	1.05794	0.000141047	0.000246489
DRAXIN	1.15001	3.35097	1.54294	8.15696e-15	4.03341e-14
NUSAP1	4.06993	9.44134	1.21399	6.4099e-10	1.98268e-09
RPS6KA1	2.75375	5.81421	1.07818	3.07873e-31	9.49906e-30
SEZ6L2	47.4729	17.7413	-1.41999	1.09077e-36	7.71765e-35
RBFOX1	5.24234	1.73654	-1.594	1.13648e-08	3.1071e-08
NLRC5	1.14127	2.34656	1.03991	2.18557e-28	4.33711e-27
AC025211.1	2.10913	0.983233	-1.10104	2.89325e-21	2.62139e-20
IFI6	74.9341	229.011	1.61172	1.68699e-15	8.87079e-15
LCP1	4.7249	9.79155	1.05125	3.74553e-26	5.58071e-25
SERPINE1	4.63072	17.492	1.91739	1.17817e-16	6.76949e-16
NAPB	29.6065	13.0616	-1.18058	2.09701e-10	6.80081e-10
CCDC92B	2.61583	1.17941	-1.1492	5.06969e-39	5.61572e-37
CARMIL2	1.48888	0.55003	-1.43665	1.48435e-23	1.6633e-22
F2RL1	1.05096	3.00315	1.51477	2.64495e-26	4.048e-25
CARTPT	2.83169	0.32584	-3.11943	0.000336835	0.000564063
SERPINA5	0.115205	2.07365	4.16989	3.15444e-24	3.77583e-23
CFI	2.41003	7.75033	1.68521	6.68836e-18	4.33716e-17
RAB3C	7.31665	2.46042	-1.57228	1.69372e-27	2.97259e-26
CYTL1	2.62585	7.3721	1.48929	3.32055e-32	1.18401e-30
CAMK4	3.05031	1.10513	-1.46475	2.31516e-25	3.21553e-24
PCLAF	0.760861	1.70899	1.16744	9.36766e-07	2.1029e-06
S100A6	100.122	283.877	1.50351	1.46063e-33	6.36741e-32
SHANK1	5.53569	2.50837	-1.14201	1.12408e-21	1.05859e-20
C3AR1	8.3632	18.1902	1.12104	1.86591e-24	2.28612e-23
KCNJ4	8.91207	3.75742	-1.24602	1.07025e-07	2.64605e-07
LINC02381	3.29736	7.90653	1.26173	2.31031e-30	6.08606e-29
PTPRN	16.7809	5.9181	-1.50361	1.31387e-25	1.86704e-24
MS4A7	4.37622	8.78937	1.00607	1.1922e-18	8.4001e-18
F13A1	1.22159	6.61978	2.43802	4.6877e-07	1.08605e-06
EMILIN3	0.750009	7.8655	3.39056	2.18199e-15	1.13807e-14
VWC2L	1.73691	0.433492	-2.00244	3.38744e-30	8.60487e-29
HLA-DRB1	46.3176	173.758	1.90744	3.27637e-31	1.00401e-29
UNC5A	12.3237	4.972	-1.30954	4.70291e-41	8.04495e-39
INA	43.6325	12.7436	-1.77563	1.64066e-42	3.63474e-40
C1orf194	1.47715	6.12315	2.05146	1.50746e-27	2.66297e-26
TMCO4	1.37769	3.02219	1.13334	1.36997e-28	2.78822e-27
SAPCD2	24.6394	11.3383	-1.11976	1.92773e-23	2.13186e-22
PLA2G4A	1.73678	3.80256	1.13055	1.07595e-26	1.71466e-25
ALOX5	1.98541	5.13626	1.37128	1.17467e-32	4.45913e-31
FILIP1L	1.66065	3.79065	1.1907	1.6353e-17	1.01935e-16
TNFRSF1A	10.8399	22.3293	1.04259	3.69209e-28	7.08734e-27
CCDC40	0.752673	1.78651	1.24705	8.30802e-22	7.9234e-21
C3orf80	1.49759	0.52024	-1.5254	7.7776e-05	0.000140648
C11orf87	2.98109	0.967641	-1.6233	2.31347e-07	5.53448e-07
OLFML2B	2.85824	7.30973	1.35469	8.80188e-27	1.42453e-25
RIBC1	0.731066	1.73291	1.24513	1.22868e-12	4.94473e-12
LEFTY2	0.788034	3.40605	2.11177	1.35153e-29	3.16548e-28
NOG	13.3434	4.84602	-1.46125	5.17351e-37	3.82048e-35
RASD2	5.3429	2.2844	-1.22581	1.21969e-14	5.92912e-14
RSAD2	1.72959	5.07639	1.55337	2.62038e-06	5.61468e-06
CCNB1	3.05809	6.6226	1.11476	4.00718e-10	1.26084e-09
NFATC2	0.964796	2.11629	1.13324	3.05487e-31	9.46869e-30
BLNK	1.25234	2.63809	1.07486	3.51963e-24	4.18699e-23
LILRB4	3.40073	7.40372	1.12241	4.37807e-27	7.34972e-26
PRLHR	5.65784	2.71702	-1.05823	1.19934e-25	1.71694e-24
ANKRD22	1.3087	3.71178	1.50398	4.92917e-21	4.37379e-20
PARP12	1.4939	3.30169	1.14412	4.25748e-24	5.02056e-23
SLA	2.34146	4.85366	1.05167	2.43573e-20	2.03188e-19
NMI	1.40075	3.15306	1.17055	1.67917e-37	1.35073e-35
CCDC8	0.646559	2.41017	1.89828	0.00170104	0.0026197
SPOCD1	0.587939	5.91518	3.33068	3.76796e-32	1.32605e-30
CD248	1.6594	4.62157	1.47772	2.58792e-11	9.17209e-11
PIFO	1.40499	6.15197	2.13049	6.13376e-42	1.27526e-39
CDC45	0.846818	1.99496	1.23624	2.10532e-06	4.56096e-06
ABCC8	10.0076	2.9046	-1.78468	5.72746e-41	9.55566e-39
SQOR	1.22863	2.85347	1.21567	1.2444e-37	1.03807e-35
VASN	1.16862	4.49899	1.94479	1.13153e-09	3.42246e-09
NFAM1	1.04893	2.29971	1.13253	1.64952e-24	2.0302e-23
PIRT	1.51046	4.42265	1.54992	2.71615e-15	1.39939e-14
LSP1	0.831521	2.57373	1.63004	1.18426e-19	9.21367e-19
MYBL2	1.83583	6.02653	1.71489	9.16339e-09	2.53033e-08
RGS16	2.35678	7.79677	1.72606	1.30469e-25	1.85595e-24
NCF4	2.72523	5.46685	1.00433	3.26575e-24	3.90561e-23
ATP8A2	2.92133	1.25516	-1.21876	1.19095e-21	1.11535e-20
PTER	4.31662	2.08466	-1.05009	0.00179592	0.00275577
C1QL4	2.85885	5.97378	1.06321	0.00146003	0.00226792
NCAPH	1.15154	2.42683	1.07551	1.71643e-06	3.75275e-06
OSM	0.730048	1.54234	1.07906	2.13483e-08	5.687e-08
SRPX2	0.794148	3.97283	2.32269	1.91552e-22	1.94196e-21
SLAMF8	0.636355	1.65917	1.38256	3.32089e-16	1.84837e-15
CTSS	5.20653	12.2608	1.23566	4.78597e-29	1.03816e-27
PIMREG	1.80725	4.53329	1.32677	3.7611e-08	9.79336e-08
NEFM	19.6132	5.14536	-1.93048	5.98693e-11	2.04932e-10
ANKRD35	1.98708	4.17576	1.07139	1.10816e-15	5.92863e-15
PARP14	3.38624	6.857	1.0179	1.66157e-28	3.34144e-27
KCNA1	1.57141	0.709988	-1.1462	3.37408e-09	9.70983e-09
FRMD3	2.32621	4.76381	1.03413	3.54365e-24	4.20816e-23
SMIM3	4.76417	10.1484	1.09095	3.30023e-20	2.71451e-19
RAB32	3.21172	7.82217	1.28422	5.67886e-39	6.18904e-37
RPE65	3.21027	8.0272	1.3222	6.26009e-23	6.62481e-22
EFEMP1	22.7866	55.871	1.29391	5.85216e-18	3.8169e-17
NEFL	38.3261	11.8376	-1.69495	3.73165e-09	1.07046e-08
RAC2	1.38245	3.44944	1.31914	2.03725e-31	6.50861e-30
IGFBP5	35.2534	83.0529	1.23627	2.38763e-23	2.62116e-22
DEF6	2.59307	5.5095	1.08726	1.35701e-31	4.38723e-30
CCER2	0.977971	2.78654	1.51061	1.35878e-05	2.68497e-05
NSG2	84.4436	28.4792	-1.56808	1.14894e-42	2.58779e-40
NGFR	3.33965	8.14837	1.28682	0.000138419	0.000242368
FPR3	1.03935	2.65394	1.35246	2.08076e-14	9.88031e-14
RBP1	2.37735	11.0342	2.21456	0.00277295	0.00415497
MFAP4	6.039	14.5765	1.27127	4.95617e-16	2.72378e-15
PTPN5	6.47225	2.54678	-1.34559	2.56136e-15	1.32419e-14
LRRC25	1.36587	3.07217	1.16944	5.21853e-24	6.09535e-23
AEBP1	13.8576	55.8985	2.01214	8.28623e-15	4.09284e-14
NAPSB	2.89383	13.1597	2.18508	1.78713e-33	7.61869e-32
PCDH8	3.33642	1.59198	-1.06747	1.15861e-16	6.66556e-16
GLI3	1.11585	2.27214	1.02591	2.96865e-21	2.6853e-20
SCN8A	4.04548	1.69182	-1.25774	5.31966e-27	8.85344e-26
LMCD1	1.12878	2.37246	1.07162	1.28184e-29	3.02846e-28
MX1	3.05717	9.91815	1.69787	2.16044e-12	8.44308e-12
OAS2	1.47402	4.93815	1.74421	9.10763e-20	7.18089e-19
TMEM63C	5.17622	2.57705	-1.00618	3.97884e-31	1.20561e-29
ANGPT1	0.517525	1.52817	1.56211	4.79488e-13	2.01674e-12
COL5A2	1.83399	6.13494	1.74206	3.30668e-09	9.52601e-09
AL022313.4	13.4938	3.31724	-2.02424	2.93012e-49	3.95976e-46
NTS	0.0724574	3.37369	5.54105	1.41115e-05	2.77953e-05
PRKCG	9.22867	3.05864	-1.59323	2.93009e-08	7.70825e-08
LY86	7.98708	16.2577	1.02538	6.55994e-25	8.52414e-24
PTPN6	2.62326	5.44372	1.05323	1.2986e-30	3.6184e-29
CDKN2C	5.52438	13.6953	1.30979	2.16894e-13	9.41265e-13
TTR	0.0193397	222.104	13.4874	1.34563e-09	4.03569e-09
IGLV2-23	0.12009	1.95517	4.0251	3.49936e-06	7.3949e-06
SPHKAP	6.77322	2.90183	-1.22288	1.16616e-25	1.67654e-24
ACTL6B	18.1575	5.6516	-1.68384	2.1009e-43	5.56697e-41
AC012213.1	1.81993	0.521377	-1.80348	5.98028e-36	3.74155e-34
PDGFA	5.04024	11.4949	1.18943	1.2429e-06	2.75897e-06
AK5	12.2277	5.623	-1.12074	2.06427e-06	4.47418e-06
CD44	13.1163	35.5264	1.43754	4.44175e-27	7.44737e-26
AJUBA	0.677278	1.63291	1.26962	7.9291e-36	4.78366e-34
CAMKK1	6.44586	3.09901	-1.05657	0.000199778	0.000342353
AC002456.1	1.14591	2.60365	1.18404	9.78703e-25	1.2454e-23
CDK5R2	15.5552	5.11102	-1.60572	3.48178e-32	1.23498e-30
GPR27	11.5202	5.7148	-1.01139	3.00946e-24	3.61189e-23
DEPP1	8.64375	19.9905	1.20959	2.53103e-14	1.19096e-13
RIMS2	3.14244	1.00721	-1.64153	2.46642e-37	1.90464e-35
KCNJ3	3.60081	1.67767	-1.10186	3.07257e-11	1.07963e-10
TEKT2	1.08318	2.79459	1.36737	3.98284e-15	2.0227e-14
IL18	2.39725	5.40049	1.17171	1.03149e-27	1.88627e-26
KCNH3	6.91391	3.31804	-1.05917	0.000414578	0.000687606
TGFB2-AS1	1.07103	4.85156	2.17945	3.07639e-35	1.69691e-33
MRC2	5.37865	16.2031	1.59095	2.99959e-34	1.44258e-32
TNFAIP6	0.478275	2.45957	2.36249	8.50616e-15	4.19687e-14
ASIC2	1.39924	0.601253	-1.2186	2.46423e-18	1.67346e-17
RHOC	25.71	51.6771	1.0072	1.59959e-47	1.35106e-44
CHI3L1	6.74501	198.249	4.87735	1.21295e-17	7.65615e-17
NRXN3	2.59876	1.29771	-1.00185	2.95454e-12	1.1421e-11
SYN2	21.7653	9.2964	-1.22728	1.03809e-12	4.21032e-12
CHRNA4	3.14327	1.49111	-1.07588	3.09048e-30	7.97038e-29
DLGAP3	6.77393	3.09603	-1.12957	2.94856e-24	3.54195e-23
CHGB	47.7966	12.6304	-1.92001	7.27925e-50	1.63953e-46
PDZD4	88.679	41.7227	-1.08776	1.24091e-43	3.81128e-41
LIF	0.268495	1.81412	2.75631	4.30513e-13	1.81868e-12
BCL2L12	0.89643	2.2099	1.30172	2.64546e-43	6.74544e-41
AC026401.3	1.92746	5.30345	1.46023	2.92935e-30	7.58376e-29
G0S2	0.716786	3.1233	2.12346	6.75649e-05	0.000123056
DDX60L	0.724974	1.47584	1.02554	3.55026e-27	6.035e-26
CSMD3	2.89677	1.34559	-1.10621	2.03201e-29	4.63861e-28
TOP2A	3.98858	10.4045	1.38325	1.45767e-08	3.94136e-08
CD109	0.601236	1.7457	1.5378	8.31054e-27	1.35312e-25
CTSC	1.69392	4.4443	1.39159	1.20919e-34	6.02989e-33
HLA-DRB5	17.7824	62.5143	1.81374	4.15026e-23	4.47262e-22
PRSS3	2.7498	1.25992	-1.126	1.5213e-10	5.01924e-10
SIGLEC1	0.868513	2.20142	1.34181	9.21043e-07	2.06967e-06
AP000763.2	5.33327	1.63303	-1.70746	6.71056e-09	1.87679e-08
CYP4X1	1.60765	0.692092	-1.21592	7.54137e-12	2.80138e-11
FZD2	1.24061	2.64069	1.08986	5.18872e-15	2.61059e-14
SPRY1	1.87559	4.98107	1.40911	3.90042e-09	1.11698e-08
DOK6	4.011	1.88255	-1.09127	5.75853e-27	9.53686e-26
MGP	9.11604	22.6914	1.31567	8.35176e-13	3.41914e-12
TNNT1	2.86847	0.835686	-1.77925	3.90065e-39	4.4297e-37
DES	0.528961	2.15944	2.02943	0.000962864	0.00152832
MATN2	10.6531	22.4976	1.0785	1.7786e-24	2.18311e-23
S100A4	2.05144	8.10055	1.98138	2.9166e-29	6.51487e-28
SLC26A4-AS1	2.09077	0.787726	-1.40827	0.000110883	0.000196884
CD53	11.5437	25.7942	1.15993	1.31874e-30	3.64448e-29
VSTM2A	8.26708	3.72725	-1.14927	1.73558e-36	1.14974e-34
SFRP4	1.24791	7.11638	2.51163	3.01576e-33	1.24633e-31
TMEM132D	1.93938	0.542298	-1.83844	7.76987e-19	5.60011e-18
TGFBI	3.36051	8.09595	1.26852	4.74869e-11	1.64464e-10
PRAM1	1.23747	2.84718	1.20214	3.32644e-27	5.70476e-26
SV2B	6.20883	1.86348	-1.73632	7.2631e-09	2.0242e-08
CD300C	0.776085	1.73001	1.15649	4.24664e-28	8.1058e-27
KCNJ11	13.554	3.64841	-1.89339	1.24091e-43	3.81128e-41
GADD45A	11.7507	25.8528	1.13758	8.44618e-19	6.05847e-18
LAMA4	2.5693	5.28148	1.03957	1.04957e-25	1.51862e-24
UCP2	7.68913	16.6985	1.11883	1.15693e-30	3.24372e-29
SSTR1	5.62646	2.79402	-1.00989	9.34546e-19	6.65408e-18
HPCA	25.6889	10.6804	-1.26617	9.78316e-10	2.971e-09
RRM2	1.44384	3.7786	1.38795	7.12004e-08	1.7975e-07
HECW1	1.79873	0.727364	-1.30623	1.05277e-29	2.52702e-28
LINC01602	16.9104	4.16301	-2.02221	0.000730398	0.00117619
GBP3	2.38863	7.56861	1.66384	1.26859e-26	2.00981e-25
FAM19A1	2.4854	1.04119	-1.25525	8.73021e-18	5.58882e-17
IGHA1	1.05463	11.3704	3.43048	1.14926e-06	2.55951e-06
C7orf57	0.105879	2.22326	4.39219	8.3163e-23	8.67849e-22
RTN4RL1	2.59989	1.2323	-1.0771	1.60097e-09	4.76867e-09
VAV1	1.6161	3.28897	1.02512	3.795e-25	5.08282e-24
SPAG1	1.23411	2.70407	1.13166	8.65445e-28	1.59558e-26
ISG15	23.2752	82.5669	1.82677	4.84891e-16	2.667e-15
CLVS2	3.20266	1.3208	-1.27785	3.68884e-20	3.01396e-19
C1QB	67.7976	180.531	1.41294	1.45353e-27	2.588e-26
CALB1	2.17397	0.938054	-1.21259	3.48553e-13	1.48357e-12
LTBP1	3.1627	8.03186	1.34458	7.92657e-28	1.47142e-26
CDH18	2.77959	1.2765	-1.12268	1.82903e-21	1.68492e-20
GLIS3	1.7176	4.56648	1.41069	7.82933e-38	6.78241e-36
CCK	15.2029	5.10054	-1.57563	2.8013e-09	8.15e-09
ANXA1	3.64162	32.5485	3.15994	2.97384e-39	3.49465e-37
TK1	2.13613	4.75675	1.15498	1.19916e-09	3.61246e-09
DYNC1I1	9.50207	4.50459	-1.07685	4.93768e-13	2.07293e-12
CAMK1G	6.27838	2.14876	-1.54688	4.72913e-10	1.47768e-09
RUBCNL	0.673823	1.98092	1.55573	3.44512e-22	3.39587e-21
FAM129A	0.809697	3.06636	1.92107	1.41055e-32	5.26578e-31
CUX2	4.16562	1.48839	-1.48478	1.00698e-33	4.50605e-32
APOL4	0.791882	4.39483	2.47245	4.77425e-32	1.66287e-30
TROAP	0.588811	1.81941	1.62759	3.77523e-10	1.1923e-09
ANK3	3.11604	1.55011	-1.00734	4.71843e-18	3.11504e-17
CRISPLD1	7.77196	17.8575	1.20018	7.30294e-22	7.00937e-21
STX1B	23.7188	10.5947	-1.16269	4.16208e-36	2.6784e-34
FBLL1	16.3937	7.84016	-1.06419	6.76487e-36	4.17445e-34
CARD16	0.514817	1.93328	1.90892	3.5024e-34	1.6666e-32
CASP1	1.33354	3.73157	1.48452	1.49183e-38	1.50452e-36
FOLR1	0.638328	2.60749	2.03029	2.0559e-09	6.06626e-09
CPLX2	48.2994	15.4907	-1.64061	4.57731e-33	1.841e-31
MUC1	0.971492	2.04352	1.07278	5.07845e-26	7.50057e-25
GABRA5	4.6887	1.9679	-1.25253	1.65294e-07	4.01182e-07
TUNAR	2.10357	0.654845	-1.68361	1.12544e-17	7.12712e-17
JAG1	4.5454	9.46173	1.0577	1.09397e-19	8.55554e-19
PCOLCE	1.77034	4.69062	1.40575	1.18515e-18	8.35479e-18
AP000924.1	0.487323	2.08951	2.10022	2.67291e-33	1.11498e-31
EMB	0.7819	1.68669	1.10914	1.45671e-19	1.12107e-18
RNASE2	1.00916	4.52017	2.16322	9.84206e-32	3.276e-30
GABRB3	8.95572	3.40703	-1.3943	1.00299e-43	3.22723e-41
SLC12A5	9.41229	2.89056	-1.7032	1.5353e-17	9.5878e-17
C9orf64	1.72685	3.98182	1.20528	3.19604e-10	1.01627e-09
CAPN5	6.97882	14.8511	1.08952	2.17141e-16	1.22422e-15
SOCS3	4.0641	13.6441	1.74727	5.23466e-16	2.87216e-15
CP	1.21598	5.62504	2.20974	1.01185e-23	1.15296e-22
VAMP8	9.7985	20.7817	1.08468	8.25868e-29	1.72767e-27
AC053503.1	13.854	5.81635	-1.25212	4.69831e-26	6.95432e-25
PLAT	1.67416	9.02589	2.43063	4.09548e-23	4.41711e-22
DGCR9	3.78233	1.88793	-1.00247	1.6092e-33	6.94785e-32
GABRA3	12.4112	4.98571	-1.31577	1.55473e-37	1.25812e-35
PLA2G2A	0.177519	2.13162	3.58591	1.70552e-10	5.58884e-10
GBP1	2.35291	11.8423	2.33143	1.95303e-36	1.28747e-34
PVALB	3.85853	1.17835	-1.71128	6.12879e-19	4.46252e-18
LINC00599	5.56823	2.18375	-1.35041	1.09186e-33	4.82202e-32
AMER3	3.25766	0.870049	-1.90467	7.45603e-44	2.51902e-41
C5AR1	2.09799	5.12996	1.28994	2.10942e-19	1.59523e-18
JPH4	34.2848	16.2038	-1.08124	1.07077e-40	1.7024e-38
NAP1L2	19.0039	8.8163	-1.10805	2.13979e-30	5.69236e-29
GTSE1	0.821494	1.94423	1.24288	8.22117e-08	2.05742e-07
SYNC	0.564382	1.54069	1.44883	8.05081e-14	3.61698e-13
HOXA5	0.043337	2.01211	5.53697	1.27372e-22	1.30998e-21
IBSP	0.0765624	2.17088	4.8255	2.9681e-09	8.60011e-09
SCRT1	12.6035	3.0902	-2.02805	9.2321e-50	1.78232e-46
ITGA2	0.935207	2.26244	1.27452	1.75125e-18	1.20994e-17
TAGLN2	18.5044	55.7369	1.59077	8.65248e-23	9.00844e-22
SNCG	30.0529	14.585	-1.04302	5.72057e-10	1.77637e-09
KANK2	4.5543	9.25054	1.02231	1.00102e-34	5.0666e-33
SULT4A1	22.3374	7.19655	-1.63408	3.24331e-11	1.13903e-10
WEE1	1.13842	2.8343	1.31596	5.66175e-19	4.13807e-18
ANKRD33B	1.78797	0.821602	-1.12181	1.36085e-17	8.53783e-17
UNC13A	14.5818	5.88049	-1.31016	1.12011e-38	1.1644e-36
FN1	13.8782	34.9921	1.3342	1.90612e-13	8.30677e-13
TGIF1	1.13005	3.3934	1.58635	5.89282e-52	3.98178e-48
SHCBP1	0.608276	1.50912	1.31091	3.42219e-18	2.2963e-17
RDH10	1.9192	6.69654	1.80291	7.33828e-33	2.88284e-31
PCP4L1	6.26668	3.0046	-1.06053	3.88478e-09	1.11274e-08
PNMA3	7.33041	3.42396	-1.09823	5.78453e-18	3.77826e-17
SDC4	15.7063	41.3962	1.39816	1.56154e-10	5.14198e-10
GSDMD	1.96453	4.24649	1.11209	8.04552e-24	9.2455e-23
HRH3	6.39555	1.76024	-1.86129	2.09189e-38	2.0338e-36
FLNC	2.26751	12.7075	2.4865	4.539e-27	7.601e-26
SNCA	14.9737	6.97675	-1.1018	3.83821e-09	1.09986e-08
SLC17A8	3.56233	0.610173	-2.54553	8.00704e-17	4.6864e-16
SERTM1	1.44732	0.674404	-1.1017	3.747e-05	7.04073e-05
IQSEC3	6.43986	2.18234	-1.56115	4.78597e-29	1.03816e-27
COL5A1	0.464945	2.0923	2.16996	1.21416e-09	3.65519e-09
HKDC1	1.90239	0.852782	-1.15757	3.44227e-18	2.30748e-17
PARP9	2.9086	6.31125	1.1176	2.59843e-32	9.41425e-31
SEL1L3	1.59299	4.27949	1.4257	1.26332e-05	2.50331e-05
CTSZ	22.0261	44.7549	1.02283	4.47114e-28	8.52228e-27
TUBA1C	1.99739	4.72346	1.24173	2.59834e-17	1.58171e-16
ZMAT4	1.50432	0.530857	-1.50271	6.91325e-20	5.54126e-19
SYT7	10.5206	4.89792	-1.10297	6.49132e-10	2.00557e-09
LHX5	2.35982	0.606591	-1.95988	2.06012e-27	3.58769e-26
BCAT1	1.33723	4.12371	1.62469	4.99998e-09	1.41923e-08
FBLIM1	0.961478	2.35468	1.29221	5.74475e-10	1.78347e-09
LYN	2.803	5.78592	1.04557	1.00177e-27	1.8369e-26
LAMA2	1.40774	2.93843	1.06166	2.81015e-08	7.40858e-08
BATF3	0.76109	2.01311	1.40328	1.12602e-22	1.16249e-21
MMP9	0.412888	3.23654	2.97063	0.00181629	0.00278481
HPCAL4	25.3669	12.243	-1.05099	1.28505e-13	5.68638e-13
ADAMTS1	2.19263	4.4702	1.02768	3.26688e-09	9.41735e-09
FPR1	3.61541	11.1217	1.62115	2.26721e-25	3.15216e-24
C4orf47	0.873178	2.19345	1.32885	8.08479e-12	2.99583e-11
FOXD1	1.54445	3.82119	1.30693	1.05568e-24	1.33456e-23
LINC01736	6.56364	14.4396	1.13747	4.89811e-21	4.34909e-20
TLR3	0.827842	1.68576	1.02597	1.19724e-23	1.35507e-22
RIMS1	2.17275	0.80699	-1.4289	1.42517e-21	1.32643e-20
FLNA	21.9814	51.9026	1.23952	1.25935e-36	8.63899e-35
UBE2C	3.66227	10.5726	1.52952	8.12735e-11	2.74926e-10
S100A10	23.5547	64.9283	1.46283	4.68194e-24	5.48281e-23
FOXJ1	2.11848	13.2544	2.64537	1.4171e-22	1.45191e-21
GJC1	0.772959	1.79807	1.21798	2.79966e-16	1.56535e-15
MSR1	1.03925	3.63351	1.80582	1.16588e-30	3.26204e-29
ARHGAP44	2.881	1.23329	-1.22406	4.42102e-25	5.8747e-24
DNM1	25.5276	11.1577	-1.19401	8.28187e-08	2.07223e-07
LUM	0.75566	2.90176	1.94112	5.26613e-09	1.48977e-08
GPNMB	4.78087	10.9288	1.19279	7.65399e-13	3.143e-12
HLA-DOA	2.40235	9.08691	1.91934	3.38744e-30	8.60487e-29
RARRES2	1.547	9.64789	2.64074	0.000608823	0.000990804
AGAP2-AS1	0.708817	5.06958	2.83838	5.02106e-08	1.28952e-07
KCNAB2	12.6155	6.20776	-1.02305	3.43569e-05	6.48462e-05
CAMK2A	49.8249	13.3705	-1.89781	9.15481e-11	3.08293e-10
CXorf21	0.792767	1.71457	1.11288	3.26545e-21	2.93803e-20
C2orf40	1.05248	2.70459	1.36162	9.95536e-07	2.23075e-06
GDPD2	3.11262	6.69509	1.10497	7.09285e-09	1.97839e-08
AL035446.1	0.625063	2.76033	2.14276	1.05424e-15	5.64907e-15
TMEM271	6.38404	2.41314	-1.40356	2.76694e-29	6.20108e-28
FAM183A	0.0683291	3.14221	5.52313	1.49794e-23	1.67576e-22
XKR7	2.50748	0.569981	-2.13725	3.45105e-39	3.98611e-37
KCNT1	1.63067	0.466956	-1.80411	1.63825e-24	2.01817e-23
FGFBP3	16.2579	7.25229	-1.16463	6.23033e-19	4.53401e-18
RIMS3	13.1907	6.32593	-1.06017	0.0261124	0.0340128
NEK2	0.578643	1.48777	1.3624	2.71575e-06	5.80339e-06
EPSTI1	0.701266	1.96656	1.48764	2.7611e-22	2.74971e-21
SERPINI1	29.9531	13.6708	-1.13161	2.26461e-07	5.42239e-07
CACNA1B	2.15381	1.02008	-1.07821	3.94773e-09	1.13005e-08
MXRA5	0.528226	1.58524	1.58548	1.276e-09	3.8311e-09
REST	1.65731	3.35768	1.01862	3.02098e-42	6.58477e-40
SLC16A4	2.26816	5.86106	1.36964	6.69809e-32	2.28581e-30
DDN	19.482	5.7169	-1.76884	1.55722e-14	7.50242e-14
GNG3	40.4901	19.7137	-1.03837	7.67034e-05	0.000138783
THBS4	4.96082	13.1281	1.40401	0.00150074	0.00232687
FGFBP2	0.675578	1.86256	1.46309	4.35785e-12	1.6566e-11
LHFPL2	3.88216	8.15001	1.06994	7.11288e-36	4.34948e-34
DDIT4L	0.349144	2.78217	2.99432	7.91243e-18	5.07733e-17
CACNA1I	1.53619	0.503063	-1.61054	4.24079e-25	5.65746e-24
SCN3B	15.4184	5.68096	-1.44045	7.18925e-32	2.43497e-30
VCAM1	4.15421	12.8165	1.62536	2.98313e-29	6.63059e-28
EVA1C	1.47855	3.57181	1.27247	3.31327e-22	3.27307e-21
NELL1	2.19696	0.828373	-1.40715	5.13258e-17	3.04351e-16
KCNC2	3.14823	0.959847	-1.71366	2.05937e-20	1.73182e-19
SKAP2	2.70347	6.69523	1.30832	4.69273e-20	3.80657e-19
LRTM2	2.93072	1.36343	-1.10401	4.1826e-14	1.92913e-13
RFPL1S	3.77661	1.21804	-1.63253	1.637e-22	1.6734e-21
TCIM	4.46092	12.843	1.52557	3.38293e-20	2.77746e-19
CLEC2B	0.775137	1.67039	1.10766	7.9043e-25	1.01732e-23
CYR61	14.6721	32.3523	1.1408	3.07681e-14	1.43577e-13
FRRS1L	8.07181	3.55717	-1.18216	1.17437e-25	1.68655e-24
C1RL	1.34727	3.94806	1.55111	3.70683e-23	4.02363e-22
C2	0.788171	2.21282	1.48931	7.17629e-25	9.28931e-24
MTATP8P1	6.36	2.53706	-1.32587	3.72582e-08	9.70524e-08
CTHRC1	0.624712	2.48951	1.9946	1.39243e-06	3.07271e-06
PSRC1	9.57513	20.6391	1.10802	5.36333e-18	3.51845e-17
HTR2A	2.76187	0.99104	-1.47863	2.91379e-25	3.97747e-24
KDELC2	2.44694	5.04393	1.04357	8.74734e-22	8.3189e-21
TMEM130	21.7948	7.87418	-1.46878	3.34289e-15	1.70732e-14
MAP3K9	1.55645	0.674645	-1.20606	3.5184e-12	1.35078e-11
OSMR	1.44664	4.63878	1.68104	1.15937e-27	2.10305e-26
CLCF1	0.375334	1.91751	2.35298	1.66925e-27	2.93344e-26
ANXA5	57.9874	122.714	1.08149	2.34776e-34	1.13719e-32
NCR3LG1	1.63318	0.638265	-1.35545	7.07654e-24	8.17371e-23
PLPPR3	4.93046	2.36405	-1.06046	1.39733e-23	1.5684e-22
LINC02559	1.56678	0.602326	-1.37918	1.97822e-26	3.06931e-25
LILRA2	0.697522	1.49051	1.0955	1.69064e-25	2.37993e-24
GFRA1	8.93316	3.8493	-1.21457	2.55278e-28	5.01429e-27
LAT2	2.96626	6.42888	1.11592	1.22571e-31	4.02044e-30
LAIR1	1.81109	4.55762	1.33142	1.86964e-31	5.98729e-30
FCGR3A	7.61163	32.973	2.11501	1.13514e-35	6.75781e-34
AC015922.2	1.98894	4.40613	1.14751	2.21729e-15	1.15514e-14
ATCAY	65.2023	26.254	-1.31238	5.77882e-39	6.2476e-37
KIAA0040	1.40116	5.31353	1.92305	4.10253e-27	6.9302e-26
CAV2	1.02965	2.33012	1.17825	2.57907e-10	8.27091e-10
SLC7A14	6.89456	2.49271	-1.46774	3.18164e-36	2.06715e-34
C1orf162	2.95245	6.70213	1.18271	2.93861e-29	6.5532e-28
CASP6	1.54215	3.14383	1.02759	3.10502e-37	2.38416e-35
KCNK13	0.693156	1.43493	1.04973	6.34502e-21	5.56435e-20
CCR1	2.63469	6.10176	1.21159	3.51578e-25	4.73701e-24
ELAVL2	5.45905	2.2126	-1.30291	3.30194e-31	1.00956e-29
MCUB	0.959952	3.30097	1.78186	9.08428e-24	1.03862e-22
CELF4	8.95357	3.20749	-1.48102	5.41203e-26	7.96712e-25
PDIA5	0.767353	1.82051	1.24638	1.11318e-37	9.3438e-36
CYBB	7.42536	18.3405	1.3045	6.09387e-30	1.49189e-28
SOD3	1.8786	5.7867	1.62308	3.12837e-10	9.95452e-10
HS6ST3	2.70956	1.32658	-1.03035	0.0172196	0.0229878
VIM	66.5657	294.557	2.1457	3.2058e-51	1.44411e-47
KLHL4	1.76822	3.81058	1.10771	1.11073e-10	3.71086e-10
FMOD	1.15078	11.6262	3.3367	5.88705e-09	1.65918e-08
COL6A2	2.9192	13.861	2.24738	8.3923e-13	3.43469e-12
RBMS1	1.06686	2.35268	1.14094	2.15985e-43	5.61311e-41
MMD2	22.4962	8.90362	-1.33722	5.90162e-29	1.26796e-27
ASF1B	1.3853	3.64753	1.39672	3.79374e-12	1.45154e-11
HAVCR2	4.45255	10.1183	1.18426	9.76451e-31	2.75485e-29
SLC7A7	1.77372	3.76835	1.08716	5.51971e-30	1.36618e-28
TTC26	0.855397	1.99478	1.22156	1.30298e-39	1.60077e-37
KCNIP3	15.4827	7.62706	-1.02146	6.99228e-34	3.17093e-32
ACTN1	5.33922	13.6721	1.35654	6.95312e-14	3.14157e-13
ATOH8	18.5849	7.42441	-1.32378	7.53639e-32	2.53982e-30
FAM163B	20.4252	8.25538	-1.30694	1.63548e-20	1.38657e-19
MT1A	0.737143	1.65	1.16245	0.000443578	0.000733755
OAS1	1.95169	5.83074	1.57895	5.52162e-18	3.61352e-17
SLC25A43	1.55137	3.10314	1.00018	3.05075e-24	3.65819e-23
RSPH4A	0.349058	1.77313	2.34476	2.3811e-31	7.53588e-30
CNGA3	2.01781	5.58286	1.46822	3.32782e-05	6.29246e-05
MYT1	12.2391	6.01726	-1.02432	6.22328e-24	7.23142e-23
MYO16	3.95452	1.95554	-1.01594	1.88842e-21	1.73724e-20
ODF3B	1.08488	2.76626	1.35041	3.68571e-07	8.63985e-07
C7	0.943102	2.03019	1.10613	0.000461677	0.000762261
SYN1	52.1171	19.2646	-1.4358	1.97164e-29	4.50841e-28
AC015922.3	1.85032	3.96889	1.10096	1.06855e-17	6.78268e-17
SHANK2	2.66493	1.16924	-1.18853	5.00515e-38	4.44997e-36
HLA-DRB6	3.30054	11.9172	1.85227	2.93871e-18	1.98569e-17
KCNAB1	4.30986	1.91383	-1.17118	4.90548e-25	6.46128e-24
SLN	2.44627	12.2577	2.32504	6.84894e-07	1.55845e-06
DMTN	23.0641	10.4467	-1.14259	3.22389e-06	6.83629e-06
SAMD9	1.18252	2.82473	1.25624	4.59059e-19	3.39001e-18
AMZ1	3.33144	1.4621	-1.18811	1.38106e-30	3.79343e-29
SLC2A10	1.09334	3.50895	1.68229	7.73445e-27	1.26236e-25
CRB2	2.69122	7.77145	1.52992	6.34305e-19	4.6086e-18
BSN	7.51418	3.18038	-1.24042	1.31519e-31	4.26221e-30
H19	0.125132	6.19521	5.62963	0.00214747	0.00326224
ADAM11	5.37561	2.29257	-1.22946	2.3832e-13	1.03028e-12
KIF4A	0.992026	2.72203	1.45623	6.96869e-12	2.59578e-11
TNR	90.0261	41.4599	-1.11863	1.90279e-27	3.31798e-26
IKZF1	0.787337	1.66883	1.08378	8.67638e-27	1.40759e-25
ADA2	3.26551	7.25668	1.152	1.78745e-29	4.10112e-28
FAM20C	9.38458	18.8891	1.00919	5.3009e-19	3.89117e-18
SPI1	8.41491	17.8948	1.08852	2.91583e-28	5.66971e-27
SAA1	0.0860949	4.77477	5.79336	7.15749e-07	1.62511e-06
SCGB1D2	0.336315	1.72468	2.35845	6.37096e-13	2.64183e-12
APOBEC3C	2.54047	6.80657	1.42183	1.01761e-34	5.13135e-33
ANXA2	3.39548	12.5935	1.89099	4.85102e-34	2.23743e-32
ANG	0.496109	1.58586	1.67654	1.42432e-40	2.16272e-38
AVIL	1.38782	2.91094	1.06867	1.02954e-05	2.06275e-05
IL1RAP	1.28383	2.88675	1.16899	9.98902e-07	2.23755e-06
AC104051.2	24.794	4.32337	-2.51976	1.51035e-05	2.96721e-05
BACE2	0.792935	1.65648	1.06285	3.83214e-23	4.15298e-22
PSD	27.7918	10.5196	-1.40157	1.07354e-39	1.331e-37
HAS2	1.2164	2.78945	1.19736	8.00928e-21	6.98306e-20
NAMPT	5.29599	12.4613	1.23448	1.97342e-19	1.49741e-18
WDR38	0.190509	2.25654	3.56618	5.64389e-21	4.9656e-20
FBP1	1.31001	3.36064	1.35916	5.33402e-28	1.01099e-26
FGFRL1	3.90862	9.67995	1.30834	1.04775e-16	6.05356e-16
KIFC1	2.32332	4.72313	1.02356	1.04867e-05	2.09826e-05
CD86	2.34148	5.21652	1.15567	1.43249e-27	2.55392e-26
CNTNAP2	7.46122	3.33198	-1.16303	8.4347e-24	9.6845e-23
SCN2B	8.62941	3.6331	-1.24806	1.51082e-18	1.05189e-17
CNTNAP5	1.42997	0.61845	-1.20925	4.07814e-18	2.7122e-17
CSF3R	1.65913	3.34564	1.01185	3.32005e-26	4.99634e-25
S100A11	25.4207	81.8454	1.6869	1.83051e-41	3.43577e-39
C1R	6.70183	26.2696	1.97077	6.853e-29	1.45159e-27
KIF2C	1.00035	3.51303	1.81221	1.04668e-27	1.91146e-26
MEGF11	11.1264	5.22989	-1.08913	3.42413e-27	5.85003e-26
TACC3	1.90511	4.55884	1.25879	7.01353e-13	2.89231e-12
RAB3A	48.4821	17.8754	-1.43948	2.04665e-20	1.72219e-19
STEAP3	1.62006	7.15648	2.1432	9.30481e-29	1.93157e-27
MFSD4A	6.12717	2.65121	-1.20857	6.12595e-14	2.78553e-13
NFATC1	0.815309	1.84805	1.18058	2.10687e-36	1.37547e-34
CBLN1	4.72315	2.08843	-1.17733	1.82412e-35	1.04454e-33
SERINC2	0.814802	2.0904	1.35926	7.13127e-14	3.21776e-13
B3GNT7	0.417854	1.84807	2.14495	1.97631e-16	1.11795e-15
CTF1	1.19878	2.70689	1.17507	1.83386e-17	1.13474e-16
BUB1B	0.835776	2.60496	1.64007	6.60508e-09	1.84959e-08
SYNPR	6.01903	2.35077	-1.3564	2.74675e-08	7.24568e-08
ADAM28	1.32641	2.81185	1.08399	4.37673e-23	4.70542e-22
TLR5	0.787058	1.6074	1.03018	8.46867e-25	1.08685e-23
OIP5	0.690435	1.52125	1.13968	2.79147e-12	1.08123e-11
IL1R1	0.957069	2.54301	1.40984	7.08742e-07	1.61001e-06
PCED1B-AS1	1.19704	2.77226	1.21159	3.17602e-31	9.77693e-30
SKA3	0.799587	1.60178	1.00235	1.65804e-05	3.2389e-05
RTP5	20.8261	6.66947	-1.64275	1.79807e-37	1.43782e-35
MCF2	1.84834	0.776612	-1.25096	6.32367e-27	1.03964e-25
CHAF1B	0.683136	1.40832	1.04373	1.2774e-08	3.47131e-08
MAP7D2	4.93798	1.88169	-1.39189	3.79032e-07	8.8666e-07
TRIM67	11.0421	1.49412	-2.88564	2.02793e-30	5.41609e-29
SYT16	2.51096	1.00928	-1.31491	1.69253e-17	1.05114e-16
PDPN	1.66458	19.9407	3.58248	3.719e-43	8.97474e-41
DOCK8	1.28077	2.5622	1.00037	2.19873e-24	2.6769e-23
TIMP1	8.68253	59.0988	2.76694	5.1754e-19	3.80317e-18
BMP2	26.4087	12.0039	-1.13751	2.22436e-29	5.03517e-28
TCIRG1	2.59388	5.25386	1.01827	3.46725e-25	4.67628e-24
RYR3	0.648649	1.39554	1.10532	4.87727e-05	9.03762e-05
HCLS1	6.36875	14.6835	1.20511	9.03156e-29	1.87773e-27
HK2	3.1272	7.08873	1.18066	1.1283e-36	7.85971e-35
RBFOX3	3.36229	1.11371	-1.59408	1.58613e-19	1.2172e-18
SERPINA1	1.66774	6.96837	2.06292	1.05735e-37	8.93064e-36
WNT7B	7.83826	3.19901	-1.29291	1.56215e-31	5.02642e-30
STAT5A	2.07297	4.2666	1.04139	4.31869e-35	2.32521e-33
IL13RA2	0.887804	5.26282	2.56752	4.14721e-06	8.6973e-06
ECM2	1.77719	7.37904	2.05383	4.72298e-43	1.10046e-40
CCL5	0.919738	2.86337	1.63842	1.22081e-18	8.59274e-18
CD58	1.33211	4.17363	1.64759	1.41238e-49	2.12077e-46
CXCL10	0.627373	5.47376	3.12514	1.89082e-18	1.30171e-17
CDCA8	0.953777	3.16764	1.73168	1.24271e-22	1.28003e-21
DYNLRB2	0.828261	1.85287	1.16161	1.47845e-06	3.25297e-06
GLRA3	1.84924	0.909556	-1.0237	5.0553e-21	4.477e-20
BVES	1.16091	2.56233	1.14221	1.53785e-18	1.06961e-17
SUSD5	11.242	5.42193	-1.05202	8.28135e-17	4.84058e-16
ICAM5	5.32669	2.20178	-1.27457	1.96582e-14	9.36085e-14
MIR124-2HG	2.59919	1.01266	-1.35991	6.61422e-33	2.61358e-31
FBLN5	2.04659	6.19812	1.59861	3.73861e-17	2.24749e-16
WNT10B	1.91908	0.731272	-1.39193	2.19472e-09	6.45611e-09
IGFBP2	2.72871	24.059	3.14028	5.85216e-18	3.8169e-17
MYOF	1.71221	4.49878	1.39368	4.34179e-29	9.4637e-28
SOCS2	1.11123	3.66095	1.72006	4.18726e-17	2.50716e-16
TMEM176A	4.0152	9.96228	1.31101	1.90109e-16	1.07721e-15
NFIA-AS2	2.6497	6.36146	1.26353	6.08078e-29	1.30231e-27
RAP1GAP2	6.09403	2.94369	-1.04977	1.24055e-12	4.98806e-12
RSPH1	1.92769	5.54303	1.5238	2.66931e-10	8.54407e-10
NEK6	8.12266	16.5301	1.02507	7.22522e-31	2.09531e-29
HLA-DPA1	10.7061	36.2994	1.7615	3.62814e-27	6.14419e-26
CASKIN1	9.62126	4.7407	-1.02112	1.31262e-34	6.47397e-33
BUB1	0.714253	1.72785	1.27447	3.48129e-10	1.10411e-09
CITED1	3.69874	8.23505	1.15474	3.13621e-07	7.41605e-07
GRIK1	1.3857	3.44462	1.31373	0.00988125	0.0136847
MYT1L	4.1623	1.14398	-1.86331	1.50746e-27	2.66297e-26
F3	15.3154	38.6412	1.33516	6.67714e-14	3.02294e-13
SERPINH1	4.31993	11.7217	1.4401	4.50492e-31	1.34689e-29
C1QL3	2.97887	1.15984	-1.36084	2.23501e-08	5.93981e-08
SLC11A1	1.26	4.53989	1.84923	6.70115e-29	1.42838e-27
ELK3	3.61425	7.61664	1.07546	1.35017e-40	2.09727e-38
AC012558.1	1.80373	0.855496	-1.07615	2.03528e-15	1.06278e-14
ASIC4	32.7281	12.9427	-1.33839	9.2624e-25	1.1831e-23
PTGFRN	5.31351	11.4192	1.10372	1.39167e-09	4.16731e-09
NDNF	0.841302	2.70431	1.68456	6.49709e-18	4.21718e-17
TP73-AS1	1.25609	2.94263	1.22816	1.01355e-09	3.07455e-09
HCN1	2.20758	0.689062	-1.67976	2.65736e-09	7.7463e-09
PLSCR1	2.64311	7.65175	1.53355	2.72441e-39	3.22962e-37
GLIPR1	1.83515	3.67787	1.00297	3.12582e-16	1.74267e-15
EMILIN2	0.512725	2.05393	2.00213	5.01961e-22	4.88373e-21
TMEM119	6.74049	14.2707	1.08213	4.09618e-25	5.46993e-24
NPNT	1.25513	6.31512	2.33097	3.71887e-14	1.72112e-13
ALPK3	0.673637	1.4809	1.13643	2.16848e-14	1.02752e-13
TGFB2	1.88042	9.917	2.39885	1.97038e-28	3.9274e-27
COL1A2	2.87311	11.765	2.03382	2.9211e-10	9.32353e-10
CHRM4	2.71132	1.14543	-1.2431	3.7091e-29	8.13713e-28
FOXD3-AS1	0.696688	2.26955	1.70382	3.653e-23	3.97797e-22
CACNG2	5.20325	1.11425	-2.22333	3.29737e-49	4.05097e-46
LAMC1	4.25496	9.77788	1.20038	7.41929e-24	8.55497e-23
TMEM106A	0.900141	1.81491	1.01168	1.19372e-27	2.14806e-26
NMNAT3	1.01011	2.30537	1.19049	1.28247e-11	4.67276e-11
FSTL1	4.86616	16.0703	1.72354	4.79409e-38	4.29055e-36
SEZ6L	77.7756	30.3196	-1.35907	1.13788e-36	7.8858e-35
AMIGO2	0.677267	2.07685	1.6166	3.68102e-14	1.70477e-13
GNG5	20.8378	52.8476	1.34264	3.70437e-56	5.00609e-52
AL139393.2	4.93004	10.0797	1.03179	0.000585417	0.000954782
CCNA2	1.36475	3.19102	1.22539	8.98062e-13	3.66216e-12
PPP2R2C	12.347	5.47939	-1.17207	1.36773e-15	7.23426e-15
OLFML3	8.13058	19.1011	1.23222	1.36924e-33	5.98831e-32
TMEM155	3.16914	1.01341	-1.64487	1.19916e-09	3.61246e-09
PLAU	1.08555	6.13836	2.49943	1.63538e-33	7.0384e-32
MRGPRF	0.95704	2.4773	1.37212	1.30789e-12	5.24164e-12
HLA-DMB	3.5504	9.60006	1.43506	4.25876e-33	1.73352e-31
FCGR1CP	1.04133	2.16683	1.05716	1.32991e-17	8.35926e-17
GPRIN1	15.3828	7.17246	-1.10077	7.9073e-37	5.684e-35
NDC80	0.727399	2.15254	1.56522	4.88962e-13	2.05403e-12
SPC24	1.25582	2.85999	1.18739	5.83041e-06	1.19946e-05
FAM83D	0.635243	1.76299	1.47264	1.95681e-10	6.37214e-10
MORN5	1.28329	3.52869	1.45929	2.68734e-15	1.38508e-14
SP100	0.709016	1.90561	1.42636	1.55636e-41	2.96235e-39
TPPP3	12.783	27.1841	1.08853	0.0186017	0.0247425
FBXO41	9.12849	3.96621	-1.20262	2.29267e-30	6.05138e-29
TMEM151B	15.1077	4.39905	-1.78002	8.65272e-42	1.77171e-39
HERC5	1.42801	3.94713	1.4668	1.09186e-33	4.82202e-32
ELF4	0.650896	1.66342	1.35365	9.29654e-38	7.90147e-36
CELSR3	6.84869	2.78981	-1.29566	2.12843e-38	2.05455e-36
COL14A1	0.581794	2.23649	1.94266	6.77386e-19	4.90841e-18
CPVL	4.88607	10.1262	1.05134	2.37686e-15	1.23494e-14
ISLR2	1.97169	0.854251	-1.2067	5.50207e-09	1.55489e-08
CACNG3	6.26686	1.88675	-1.73184	7.61472e-14	3.4272e-13
IGHG3	0.268109	3.25129	3.60012	5.57249e-06	1.14972e-05
TNFRSF12A	2.49813	14.3508	2.52221	8.84318e-40	1.13816e-37
LINC01150	0.699978	1.56449	1.16031	6.74658e-27	1.10647e-25
AL139246.5	2.49452	0.847449	-1.55757	6.63119e-21	5.80777e-20
SCN2A	5.78037	2.33521	-1.30761	6.58633e-22	6.3441e-21
EVI2B	4.01707	9.14285	1.1865	8.07299e-30	1.95517e-28
IGHM	0.327957	2.21515	2.75583	7.22584e-08	1.82154e-07
AC122707.1	3.5121	1.05503	-1.73506	2.00099e-30	5.36535e-29
SLC6A17	10.5346	3.71368	-1.50421	6.60985e-14	2.99448e-13
CCKBR	2.34939	0.665093	-1.82066	6.54286e-14	2.96828e-13
CMTM7	1.03416	2.23163	1.10964	3.07873e-31	9.49906e-30
ACSS3	0.886359	1.91104	1.10839	0.000126984	0.000223533
HAR1A	2.20589	0.74095	-1.57391	8.61973e-36	5.1772e-34
UNC79	6.01311	2.01641	-1.57632	7.54005e-47	5.51956e-44
C1orf115	12.078	5.17474	-1.22282	1.49327e-06	3.28398e-06
EPHB2	1.51748	3.14305	1.05048	1.32051e-12	5.28909e-12
CENPU	1.24248	3.30643	1.41206	2.50257e-10	8.03891e-10
ECHDC2	0.774731	1.78298	1.20252	2.88591e-08	7.59794e-08
SERPING1	9.12968	31.7302	1.79722	7.90436e-15	3.91854e-14
MYCBP	1.43896	2.8833	1.00269	1.0397e-48	1.13502e-45
S100A3	0.60424	3.75888	2.63711	6.43379e-36	4.00674e-34
FHDC1	4.5614	2.15081	-1.0846	8.98623e-18	5.74727e-17
PTPRT	6.79473	3.20269	-1.08513	5.09443e-27	8.48904e-26
YPEL4	6.39868	2.90428	-1.1396	7.96504e-38	6.85602e-36
DLGAP1-AS4	1.99668	0.620482	-1.68615	1.66109e-08	4.4637e-08
FUCA2	5.46792	11.8483	1.11561	5.39683e-36	3.39222e-34
ACSL6	8.68048	4.03757	-1.10429	2.39973e-31	7.57709e-30
CPNE7	1.82709	0.777206	-1.23318	4.94341e-11	1.70814e-10
HSF2BP	2.10931	1.02264	-1.04447	1.02911e-29	2.47462e-28
LOXL2	1.63172	4.15966	1.35007	4.6441e-22	4.5249e-21
LGALS3	8.283	18.1493	1.13169	5.73939e-06	1.18199e-05
APOL1	2.18201	6.09011	1.48081	1.7307e-18	1.19635e-17
ST14	0.930168	2.4486	1.3964	2.00288e-15	1.04707e-14
CFH	1.01536	2.76034	1.44286	4.87007e-15	2.45667e-14
ARAP3	1.67484	3.74924	1.16257	9.98783e-13	4.05698e-12
METTL7B	4.47314	26.6846	2.57665	1.17642e-27	2.12542e-26
CDK2	2.38334	5.34056	1.16401	7.45644e-33	2.92076e-31
DIRAS2	16.3578	7.90346	-1.04942	1.31124e-06	2.90065e-06
FAM133A	3.70036	1.84294	-1.00566	1.00969e-32	3.86544e-31
ZNF518B	1.01289	2.05944	1.02377	4.61883e-24	5.4136e-23
NCAPG	0.624653	1.78501	1.51481	2.35614e-10	7.5884e-10
COL22A1	0.911169	2.32397	1.3508	6.52824e-07	1.48924e-06
SNAP91	21.2884	8.68168	-1.29402	3.21958e-42	6.90625e-40
KCNK3	5.83379	1.51078	-1.94914	4.83108e-41	8.1609e-39
HOTAIRM1	0.305802	2.84884	3.21971	7.92509e-28	1.47142e-26
LPCAT2	1.93495	4.15284	1.1018	6.18855e-27	1.0199e-25
PBK	2.49189	5.38594	1.11196	1.69948e-06	3.7181e-06
SLC37A2	1.20852	2.49671	1.04678	1.30656e-23	1.4751e-22
IGKV1-5	0.124563	1.92658	3.9511	5.81912e-07	1.33536e-06
AL354798.1	2.68154	1.11638	-1.26423	8.43261e-31	2.41437e-29
C5orf49	1.15898	3.09012	1.41481	0.0148864	0.0200413
SGSM1	3.98321	1.93198	-1.04385	4.29304e-33	1.74223e-31
SAMSN1	2.1905	5.11416	1.22324	1.32122e-29	3.10522e-28
TRIP6	10.6666	24.0039	1.17017	5.63414e-25	7.39221e-24
GABRD	21.7126	8.73576	-1.31353	1.17133e-22	1.20835e-21
DMRTA2	0.136922	1.99434	3.86449	9.20108e-12	3.39272e-11
SPA17	1.07116	2.65142	1.30759	9.70247e-33	3.72498e-31
NGEF	14.3267	6.57941	-1.12267	1.08202e-07	2.67272e-07
MATK	3.44725	1.57007	-1.13461	1.36131e-11	4.94138e-11
GDF15	0.33793	1.8485	2.45155	3.03954e-12	1.17328e-11
CRNDE	0.485275	2.84573	2.55193	9.46351e-32	3.15778e-30
CHRM1	9.10227	2.93768	-1.63155	1.81332e-26	2.83297e-25
NMNAT2	18.0338	7.54567	-1.25698	7.6047e-36	4.62928e-34
NFE2L3	0.868891	1.74776	1.00826	9.57215e-22	9.08413e-21
HCG22	0.691561	1.50584	1.12264	1.50055e-13	6.59031e-13
FAM155A	7.55704	2.85825	-1.40269	1.38076e-48	1.33283e-45
POSTN	0.166069	8.55094	5.68623	0.000119952	0.000211844
MIR6071	5.55877	1.86974	-1.57192	2.23314e-26	3.43721e-25
IGF2	3.45587	17.9065	2.37337	0.0014041	0.00218456
PPIC	2.07005	4.58294	1.14661	3.72726e-10	1.17852e-09
ANK1	2.29267	0.996881	-1.20154	1.30863e-30	3.63138e-29
CKMT1A	1.47122	0.591428	-1.31474	2.59167e-30	6.81398e-29
TMEM196	2.40189	0.890451	-1.43156	2.54391e-20	2.1169e-19
RAD51AP1	1.18899	2.6691	1.16661	1.91562e-13	8.3428e-13
CD84	1.42751	3.05793	1.09906	3.53819e-23	3.85605e-22
ADPRH	0.842383	1.81971	1.11116	1.52834e-37	1.24422e-35
PTPRC	1.39245	3.86311	1.47214	4.42517e-30	1.10539e-28
AKAP5	1.72674	0.80556	-1.09998	1.92914e-15	1.0097e-14
CDCA7L	2.63041	5.41939	1.04284	3.99466e-08	1.03656e-07
ICAM1	2.08438	5.15262	1.30569	1.61569e-22	1.65287e-21
INPP5D	3.36511	6.91686	1.03946	2.9726e-32	1.07411e-30
FXYD7	14.8656	5.22406	-1.50873	8.92409e-16	4.81054e-15
AL355916.1	12.0314	4.43106	-1.44108	1.97631e-16	1.11795e-15
BMP8B	1.42215	2.95709	1.05611	2.21473e-17	1.35983e-16
UNC80	4.92124	2.22718	-1.1438	1.30784e-35	7.75183e-34
TSTD1	1.77893	4.60084	1.37089	0.000149213	0.000260056
FERMT3	3.94904	8.01547	1.02129	2.79974e-26	4.26558e-25
SPEF1	1.21299	3.48805	1.52385	9.66165e-08	2.40102e-07
SLC16A3	1.17555	2.74149	1.22162	8.28258e-28	1.5333e-26
COL8A2	1.04775	3.48521	1.73395	7.71615e-32	2.58749e-30
SLC30A3	2.68395	1.03443	-1.37552	3.37109e-08	8.81348e-08
TEAD3	0.817104	1.85768	1.18491	3.10326e-07	7.342e-07
ALOX5AP	5.17913	17.1538	1.72774	6.82021e-39	7.20065e-37
GABRB2	4.55104	1.33588	-1.76841	1.49589e-12	5.95799e-12
CNNM1	2.20813	0.736239	-1.58458	7.48322e-23	7.84548e-22
F5	5.63473	2.77781	-1.0204	6.77008e-10	2.08836e-09
SLC4A10	5.44439	1.76063	-1.62868	1.11419e-19	8.69851e-19
HMGA1P7	2.59648	0.765552	-1.76198	9.06461e-27	1.46006e-25
FRMPD4	1.58435	0.560952	-1.49794	8.9852e-09	2.48417e-08
SNCB	56.4542	18.4873	-1.61055	1.97173e-25	2.75553e-24
HLA-DQB1	3.49118	11.7956	1.75647	2.37648e-22	2.38424e-21
SVOP	8.70761	2.0449	-2.09024	3.41008e-37	2.56021e-35
CHGA	35.745	10.9523	-1.70651	6.77482e-33	2.66924e-31
OASL	0.403833	1.60456	1.99034	2.39898e-17	1.46563e-16
IGFBP3	9.40389	21.077	1.16434	8.52188e-05	0.000153471
SYT4	12.4383	2.9566	-2.07278	1.59834e-30	4.32864e-29
LRRTM4	5.22944	2.32566	-1.16902	1.58523e-38	1.56371e-36
SH2D5	2.7898	0.898058	-1.63528	1.92322e-10	6.27182e-10
HAMP	0.621779	2.85649	2.19977	5.93531e-24	6.90274e-23
FCGBP	3.0646	14.5431	2.24657	6.59355e-32	2.25583e-30
GMPR	5.2916	12.9366	1.28968	1.59813e-14	7.68856e-14
GJA1	117.13	237.255	1.01833	7.27701e-14	3.28243e-13
FXYD5	4.58021	9.20313	1.00671	2.81971e-26	4.29116e-25
SYNGR3	9.77189	3.80107	-1.36223	8.42489e-14	3.7775e-13
RNU6-353P	1.6494	0.710901	-1.21422	8.029e-21	6.99574e-20
HLA-DQA1	1.49224	7.36113	2.30244	2.2818e-27	3.96353e-26
LRRC17	3.08739	6.64556	1.106	6.28324e-14	2.85514e-13
NRGN	202.181	64.3036	-1.65267	6.19901e-09	1.7402e-08
OAS3	3.22254	6.83326	1.08438	2.74519e-05	5.2451e-05
CENPF	1.31762	3.80947	1.53165	1.46282e-10	4.83576e-10
APBB1IP	4.91538	10.6718	1.11843	1.12084e-28	2.30197e-27
AL512329.2	0.595697	1.67747	1.49364	3.06627e-08	8.04699e-08
PLCE1	1.50053	3.00744	1.00306	1.05709e-33	4.69916e-32
MPPED1	4.05217	1.12716	-1.846	3.93482e-11	1.37368e-10
CYTH4	1.85475	3.7308	1.00826	1.15765e-23	1.31246e-22
TRAM2	1.83438	3.83953	1.06564	2.7825e-31	8.68422e-30
CKMT1B	1.88898	0.802007	-1.23592	9.53972e-30	2.29803e-28
PLBD1	0.577171	1.72259	1.57751	2.67318e-33	1.11498e-31
PLEK	2.95718	6.84823	1.21151	5.39691e-27	8.95993e-26
C7orf31	0.662658	1.62419	1.29338	3.84177e-37	2.86838e-35
C1QC	78.5358	187.256	1.25359	2.07638e-26	3.21423e-25
AC133065.3	0.602553	1.49053	1.30667	1.42561e-20	1.21627e-19
KCNIP2	30.4506	7.68829	-1.98573	2.14957e-45	9.6831e-43
KLHDC8A	7.69134	18.8394	1.29244	2.76773e-08	7.29959e-08
VWA5B2	2.65225	1.30787	-1.02	3.22424e-21	2.90482e-20
GSAP	0.682684	1.5646	1.19651	4.12037e-19	3.05613e-18
CDC20	1.63851	6.04817	1.88412	7.82136e-18	5.02127e-17
RTN4R	6.14296	2.50466	-1.29432	9.18001e-31	2.60628e-29
FAM19A2	2.44285	0.800451	-1.60968	1.76622e-30	4.75472e-29
STX1A	14.2058	5.77954	-1.29745	5.09664e-08	1.30819e-07
CDK4	21.8523	47.8759	1.13151	0.0314924	0.0405206
BIRC5	2.02749	5.42664	1.42036	9.30598e-10	2.83437e-09
PDLIM1	1.84104	5.93538	1.68882	8.55083e-15	4.21737e-14
ITPKA	7.0416	3.22866	-1.12497	2.47336e-11	8.77988e-11
NRSN1	16.1869	5.64922	-1.5187	9.55776e-42	1.92781e-39
FOXM1	2.73572	6.01197	1.13592	9.98412e-06	2.00364e-05
IGLV1-47	0.308823	1.80838	2.54985	0.000183749	0.000316571
CYBA	7.04003	14.7602	1.06806	1.41128e-28	2.86797e-27
AQP1	53.8792	249.803	2.21299	1.89837e-15	9.94748e-15
PLEKHA4	3.75057	15.5702	2.05361	5.63685e-40	7.61764e-38
FKBP9	5.19438	12.0991	1.21987	1.91566e-14	9.12844e-14
BTBD19	0.692419	1.50343	1.11854	2.01175e-24	2.45812e-23
FCGR1A	2.52973	5.66197	1.16232	1.80288e-23	2.00528e-22
IGKV3-11	0.226774	1.81563	3.00114	1.79609e-07	4.34521e-07
HLA-DQB2	0.639049	2.74633	2.10351	7.95897e-17	4.66222e-16
COL4A2	6.12457	22.1672	1.85575	1.08732e-19	8.51334e-19
RASL10A	19.3863	8.86012	-1.12964	2.22898e-24	2.70886e-23
RAB34	2.30885	7.57456	1.71399	3.18669e-15	1.63063e-14
FREM2	0.521983	1.52112	1.54306	6.20355e-11	2.12186e-10
AC012213.4	3.6924	1.1383	-1.69768	3.95104e-37	2.93375e-35
HCK	3.82085	7.77711	1.02534	7.63626e-25	9.8376e-24
FBXO17	0.729076	2.2952	1.65448	0.000138419	0.000242368
HMGB1P1	0.749274	1.74069	1.21609	2.35105e-18	1.59981e-17
PAK5	3.29448	1.56516	-1.07375	4.50492e-31	1.34689e-29
TPX2	3.84519	8.78011	1.19119	7.58559e-09	2.11016e-08
IQGAP3	0.570226	1.48346	1.37936	1.14096e-09	3.4502e-09
OLFM1	45.763	21.3395	-1.10065	1.46416e-27	2.6035e-26
LY96	3.52608	8.26866	1.22959	9.98309e-24	1.13849e-22
SOD2	10.1051	32.0432	1.66493	2.07188e-22	2.09576e-21
AC005696.4	9.43369	3.97175	-1.24805	1.40936e-41	2.72086e-39
FCGR2A	2.16443	6.31006	1.54367	2.04912e-35	1.16352e-33
HAPLN1	6.55074	3.01734	-1.11838	1.98395e-20	1.67047e-19
HLA-DRA	92.1762	347.963	1.91647	2.6349e-31	8.28093e-30
NNMT	0.576873	6.15242	3.41483	1.14532e-20	9.82098e-20
S100A2	0.772668	1.63483	1.08122	3.01698e-25	4.11003e-24
SAMD9L	1.62944	5.10431	1.64734	2.85078e-33	1.18176e-31
SHISAL1	6.81457	3.22647	-1.07867	1.90209e-23	2.10696e-22
CABP1	6.26948	1.92068	-1.70673	1.26229e-24	1.58243e-23
STXBP1	45.6506	20.4376	-1.15941	1.74743e-29	4.01612e-28
EMP1	9.17893	21.3096	1.21511	3.31404e-29	7.34195e-28
FBXL16	59.8265	26.8304	-1.15692	2.86208e-20	2.37581e-19
MAN1C1	3.02157	7.77469	1.36349	1.07534e-22	1.11358e-21
LRRC55	4.73391	9.51496	1.00717	3.01439e-05	5.72947e-05
CCNB2	1.15876	3.34437	1.52915	1.55469e-11	5.61467e-11
MELK	0.743741	2.22579	1.58145	1.08175e-11	3.96494e-11
L1CAM	22.1275	4.54932	-2.28212	5.08953e-36	3.21401e-34
NGB	2.54632	0.684787	-1.89469	6.15803e-10	1.90739e-09
KCNJ9	20.4009	8.79408	-1.21403	3.2172e-32	1.15019e-30
DDR2	3.47211	7.84283	1.17556	3.95667e-17	2.37435e-16
BCL2A1	0.943239	2.60835	1.46744	2.52533e-17	1.53865e-16
SCIN	1.12979	4.02545	1.8331	1.2531e-28	2.56582e-27
P3H2	0.689259	2.47019	1.8415	7.42423e-41	1.20881e-38
TNC	12.6214	42.3933	1.74796	3.8594e-36	2.4955e-34
UBE2QL1	9.48885	4.07788	-1.21842	8.65445e-28	1.59558e-26
RNY3P16	0.72624	1.4606	1.00804	7.60625e-12	2.8247e-11
PYGL	2.81317	8.18783	1.54128	1.19617e-45	5.98704e-43
CBLN4	2.30455	1.11956	-1.04156	0.00173997	0.00267543
LINC02440	4.39274	1.65171	-1.41116	3.284e-30	8.42126e-29
NPM2	4.65643	1.89028	-1.30062	9.5676e-09	2.63817e-08
AC062021.1	13.8908	4.00236	-1.79521	4.4615e-31	1.33984e-29
SYT13	9.75838	3.37392	-1.53221	3.73598e-18	2.48832e-17
HSPG2	1.19354	2.98638	1.32315	8.46749e-14	3.79534e-13
AC090692.1	1.29045	2.86627	1.1513	2.50056e-15	1.29573e-14
CD300A	2.73002	5.81456	1.09076	6.99387e-27	1.14564e-25
SPRN	6.32594	2.9121	-1.11922	1.73039e-33	7.40017e-32
CHN1	46.4944	21.0033	-1.14644	4.73675e-07	1.09685e-06
DIRAS3	1.54757	6.54622	2.08066	6.15513e-33	2.43931e-31
DOCK2	1.11588	2.32759	1.06065	2.4141e-25	3.33922e-24
SLC8A2	9.08276	3.61438	-1.32938	8.9699e-31	2.55737e-29
LAMB1	2.49786	6.03058	1.2716	3.52165e-07	8.27679e-07
